# Supplementary material for: Identification of Euglena gracilis β-1,3-glucan phosphorylase and establishment of a new glycoside hydrolase (GH) family GH149
Source: J Biol Chem. 2018 Jan 9;293(8):2865–76. doi: 10.1074/jbc.RA117.000936 (PMC5827456; doi:10.1074/jbc.RA117.000936)
Supplement: Supporting Information [file supp_RA117.000936_133879_1_supp_40418_p19kzb.xlsx]

## Sheet: Sheet1
Sequence ID	Query coverage	E-value	% identity to EgP1
EgP2	1	0	0.72
EgP3	1	0	0.73
EgP4	1	0	0.91
Pro_7066	0.97	0	0.45
200380720	0.97	0	0.62
200416338	0.95	0	0.5
200418968	0.96	0	0.51
750	0.97	0	0.5
1135	0.96	0	0.53
BAV19384.1	0.93	0	0.53
WP_052329088.1	0.68	0	0.4
WP_017010416.1	0.71	0	0.47
KRO88543.1	0.74	0	0.44
WP_050977373.1	0.77	0	0.41
OOB78065.1	0.87	0	0.4
EMI21452.1	0.87	0	0.46
OGA97325.1	0.9	0	0.43
WP_054021206.1	0.91	0	0.42
SFO59267.1	0.91	0	0.43
EYR63563.1	0.91	0	0.45
WP_052022748.1	0.91	0	0.45
WP_009548992.1	0.92	0	0.42
GAK91234.1	0.92	0	0.47
WP_062419172.1	0.92	0	0.47
GAK94769.1	0.92	0	0.48
WP_009103739.1	0.93	0	0.4
WP_038073801.1	0.93	0	0.4
WP_074645719.1	0.93	0	0.4
SEF71509.1	0.93	0	0.44
SFI14923.1	0.93	0	0.44
KRP08637.1	0.93	0	0.45
KRP29741.1	0.93	0	0.45
EON75098.1	0.93	0	0.46
OIQ30310.1	0.93	0	0.46
SDS23837.1	0.93	0	0.46
WP_073176157.1	0.93	0	0.47
WP_076621343.1	0.93	0	0.47
WP_020534502.1	0.93	0	0.48
WP_044225198.1	0.93	0	0.48
ONI39082.1	0.94	0	0.37
WP_002702259.1	0.94	0	0.37
WP_013759594.1	0.94	0	0.39
SIT04910.1	0.94	0	0.41
WP_022933544.1	0.94	0	0.41
WP_074929665.1	0.94	0	0.41
WP_076502411.1	0.94	0	0.41
WP_006038298.1	0.94	0	0.42
OGS53170.1	0.94	0	0.43
OJV66797.1	0.94	0	0.43
WP_029408591.1	0.94	0	0.43
WP_071848865.1	0.94	0	0.43
AOM82220.1	0.94	0	0.44
OFX41757.1	0.94	0	0.44
OIP85247.1	0.94	0	0.44
SFC24100.1	0.94	0	0.44
WP_008041327.1	0.94	0	0.44
WP_014854794.1	0.94	0	0.44
WP_019821075.1	0.94	0	0.44
WP_069893415.1	0.94	0	0.44
WP_074912612.1	0.94	0	0.44
AFR34657.1	0.94	0	0.45
CDF79585.1	0.94	0	0.45
KRP13118.1	0.94	0	0.45
OGS61795.1	0.94	0	0.45
SEP83958.1	0.94	0	0.45
SFG38750.1	0.94	0	0.45
SFP58978.1	0.94	0	0.45
SFT05733.1	0.94	0	0.45
WP_009100872.1	0.94	0	0.45
WP_013172256.1	0.94	0	0.45
WP_027136710.1	0.94	0	0.45
WP_028873565.1	0.94	0	0.45
WP_032550704.1	0.94	0	0.45
WP_033957934.1	0.94	0	0.45
WP_034058179.1	0.94	0	0.45
WP_036821579.1	0.94	0	0.45
WP_038693341.1	0.94	0	0.45
WP_045371590.1	0.94	0	0.45
WP_051554804.1	0.94	0	0.45
WP_051774666.1	0.94	0	0.45
WP_052910403.1	0.94	0	0.45
WP_057778920.1	0.94	0	0.45
WP_064969793.1	0.94	0	0.45
WP_073082982.1	0.94	0	0.45
WP_073362871.1	0.94	0	0.45
WP_075085889.1	0.94	0	0.45
WP_075591299.1	0.94	0	0.45
GAP42007.1	0.94	0	0.46
KPP94675.1	0.94	0	0.46
KRO66514.1	0.94	0	0.46
KUO68202.1	0.94	0	0.46
OGS73573.1	0.94	0	0.46
OIP52753.1	0.94	0	0.46
SDI57228.1	0.94	0	0.46
SDM08669.1	0.94	0	0.46
SDX94361.1	0.94	0	0.46
SEC77108.1	0.94	0	0.46
SFN60596.1	0.94	0	0.46
SFS48762.1	0.94	0	0.46
WP_002541194.1	0.94	0	0.46
WP_004571105.1	0.94	0	0.46
WP_009183469.1	0.94	0	0.46
WP_013306491.1	0.94	0	0.46
WP_013769870.1	0.94	0	0.46
WP_015479867.1	0.94	0	0.46
WP_019037051.1	0.94	0	0.46
WP_019134858.1	0.94	0	0.46
WP_024282467.1	0.94	0	0.46
WP_025007312.1	0.94	0	0.46
WP_026716257.1	0.94	0	0.46
WP_035128081.1	0.94	0	0.46
WP_035483300.1	0.94	0	0.46
WP_042279461.1	0.94	0	0.46
WP_050378900.1	0.94	0	0.46
WP_052143767.1	0.94	0	0.46
WP_053974405.1	0.94	0	0.46
WP_054560158.1	0.94	0	0.46
WP_054718612.1	0.94	0	0.46
WP_056016978.1	0.94	0	0.46
WP_056085790.1	0.94	0	0.46
WP_057208477.1	0.94	0	0.46
WP_057953806.1	0.94	0	0.46
WP_059137603.1	0.94	0	0.46
WP_060524661.1	0.94	0	0.46
WP_062037044.1	0.94	0	0.46
WP_063606839.1	0.94	0	0.46
WP_066217685.1	0.94	0	0.46
WP_068448247.1	0.94	0	0.46
WP_068544274.1	0.94	0	0.46
WP_069675026.1	0.94	0	0.46
WP_070105148.1	0.94	0	0.46
WP_075340764.1	0.94	0	0.46
WP_076392929.1	0.94	0	0.46
GAP15770.1	0.94	0	0.47
OGS36884.1	0.94	0	0.47
OJJ21699.1	0.94	0	0.47
SCY20814.1	0.94	0	0.47
SDC80925.1	0.94	0	0.47
SDU10865.1	0.94	0	0.47
SET34366.1	0.94	0	0.47
WP_007093907.1	0.94	0	0.47
WP_007412870.1	0.94	0	0.47
WP_008253479.1	0.94	0	0.47
WP_015362984.1	0.94	0	0.47
WP_024980038.1	0.94	0	0.47
WP_026755330.1	0.94	0	0.47
WP_026951677.1	0.94	0	0.47
WP_036786794.1	0.94	0	0.47
WP_044637609.1	0.94	0	0.47
WP_055412108.1	0.94	0	0.47
WP_062055367.1	0.94	0	0.47
WP_075075299.1	0.94	0	0.47
GAK53004.1	0.94	0	0.48
WP_008629750.1	0.94	0	0.48
WP_041494898.1	0.94	0	0.48
WP_075349687.1	0.94	0	0.48
OGF14517.1	0.94	0	0.49
WP_020570649.1	0.94	0	0.49
ABM02404.1	0.95	0	0.45
AEJ20297.1	0.95	0	0.43
WP_008104697.1	0.95	0	0.43
WP_010453521.1	0.95	0	0.43
WP_013487088.1	0.95	0	0.43
WP_052296413.1	0.95	0	0.43
WP_071235803.1	0.95	0	0.43
WP_005428312.1	0.95	0	0.44
WP_009706764.1	0.95	0	0.44
WP_017052035.1	0.95	0	0.44
WP_017071890.1	0.95	0	0.44
WP_019668396.1	0.95	0	0.44
WP_038177488.1	0.95	0	0.44
WP_038887920.1	0.95	0	0.44
WP_038888526.1	0.95	0	0.44
WP_039840769.1	0.95	0	0.44
WP_045371119.1	0.95	0	0.44
WP_045383138.1	0.95	0	0.44
WP_045392215.1	0.95	0	0.44
WP_045469600.1	0.95	0	0.44
WP_047476905.1	0.95	0	0.44
WP_048659631.1	0.95	0	0.44
WP_050634916.1	0.95	0	0.44
WP_050651495.1	0.95	0	0.44
WP_050909111.1	0.95	0	0.44
WP_050913756.1	0.95	0	0.44
WP_051117377.1	0.95	0	0.44
WP_054547313.1	0.95	0	0.44
WP_055319761.1	0.95	0	0.44
WP_060982384.1	0.95	0	0.44
WP_065303737.1	0.95	0	0.44
WP_069364333.1	0.95	0	0.44
WP_073000654.1	0.95	0	0.44
WP_073581065.1	0.95	0	0.44
WP_076651708.1	0.95	0	0.44
WP_077202203.1	0.95	0	0.44
WP_077262559.1	0.95	0	0.44
EED28642.1	0.95	0	0.45
ERB64611.1	0.95	0	0.45
GAC38158.1	0.95	0	0.45
GAD01867.1	0.95	0	0.45
SEG54255.1	0.95	0	0.45
SEL97130.1	0.95	0	0.45
WP_001913576.1	0.95	0	0.45
WP_006015369.1	0.95	0	0.45
WP_006877539.1	0.95	0	0.45
WP_008676918.1	0.95	0	0.45
WP_010319050.1	0.95	0	0.45
WP_011082183.1	0.95	0	0.45
WP_013882364.1	0.95	0	0.45
WP_014110183.1	0.95	0	0.45
WP_015430975.1	0.95	0	0.45
WP_015727420.1	0.95	0	0.45
WP_017029323.1	0.95	0	0.45
WP_017033027.1	0.95	0	0.45
WP_017242682.1	0.95	0	0.45
WP_017421774.1	0.95	0	0.45
WP_017472050.1	0.95	0	0.45
WP_018606806.1	0.95	0	0.45
WP_020895545.1	0.95	0	0.45
WP_034302189.1	0.95	0	0.45
WP_035655455.1	0.95	0	0.45
WP_036841651.1	0.95	0	0.45
WP_038135364.1	0.95	0	0.45
WP_038188127.1	0.95	0	0.45
WP_038212124.1	0.95	0	0.45
WP_038939200.1	0.95	0	0.45
WP_038968329.1	0.95	0	0.45
WP_039442894.1	0.95	0	0.45
WP_039448752.1	0.95	0	0.45
WP_039463204.1	0.95	0	0.45
WP_039467995.1	0.95	0	0.45
WP_039475600.1	0.95	0	0.45
WP_039481470.1	0.95	0	0.45
WP_039536454.1	0.95	0	0.45
WP_039624851.1	0.95	0	0.45
WP_040110433.1	0.95	0	0.45
WP_040307136.1	0.95	0	0.45
WP_042488649.1	0.95	0	0.45
WP_043011791.1	0.95	0	0.45
WP_043886430.1	0.95	0	0.45
WP_045569123.1	0.95	0	0.45
WP_045591188.1	0.95	0	0.45
WP_045593734.1	0.95	0	0.45
WP_045598648.1	0.95	0	0.45
WP_045609964.1	0.95	0	0.45
WP_045612706.1	0.95	0	0.45
WP_045623449.1	0.95	0	0.45
WP_045628599.1	0.95	0	0.45
WP_045977480.1	0.95	0	0.45
WP_046029587.1	0.95	0	0.45
WP_047111508.1	0.95	0	0.45
WP_048613273.1	0.95	0	0.45
WP_053543277.1	0.95	0	0.45
WP_055050307.1	0.95	0	0.45
WP_055731608.1	0.95	0	0.45
WP_056589364.1	0.95	0	0.45
WP_058645752.1	0.95	0	0.45
WP_058666427.1	0.95	0	0.45
WP_060533144.1	0.95	0	0.45
WP_061057768.1	0.95	0	0.45
WP_061895861.1	0.95	0	0.45
WP_061898254.1	0.95	0	0.45
WP_061900117.1	0.95	0	0.45
WP_062711646.1	0.95	0	0.45
WP_065598362.1	0.95	0	0.45
WP_067411848.1	0.95	0	0.45
WP_069829226.1	0.95	0	0.45
WP_072600469.1	0.95	0	0.45
WP_072604925.1	0.95	0	0.45
WP_073605828.1	0.95	0	0.45
OIP46152.1	0.95	0	0.46
OIQ00041.1	0.95	0	0.46
SDR87359.1	0.95	0	0.46
SHN04610.1	0.95	0	0.46
WP_007619979.1	0.95	0	0.46
WP_008269464.1	0.95	0	0.46
WP_015025425.1	0.95	0	0.46
WP_017014771.1	0.95	0	0.46
WP_019026149.1	0.95	0	0.46
WP_019615046.1	0.95	0	0.46
WP_026376345.1	0.95	0	0.46
WP_026958287.1	0.95	0	0.46
WP_026971459.1	0.95	0	0.46
WP_028864419.1	0.95	0	0.46
WP_034634502.1	0.95	0	0.46
WP_035328191.1	0.95	0	0.46
WP_038600314.1	0.95	0	0.46
WP_046304591.1	0.95	0	0.46
WP_046745370.1	0.95	0	0.46
WP_051113358.1	0.95	0	0.46
WP_062664862.1	0.95	0	0.46
WP_065209351.1	0.95	0	0.46
WP_068356408.1	0.95	0	0.46
WP_069677645.1	0.95	0	0.46
WP_070374120.1	0.95	0	0.46
WP_071669937.1	0.95	0	0.46
WP_073192712.1	0.95	0	0.46
WP_073319268.1	0.95	0	0.46
GAC16427.1	0.95	0	0.47
GAP18847.1	0.95	0	0.47
KPK55639.1	0.95	0	0.47
OIO83857.1	0.95	0	0.47
SDG38233.1	0.95	0	0.47
WP_003437557.1	0.95	0	0.47
WP_007224925.1	0.95	0	0.47
WP_011044475.1	0.95	0	0.47
WP_046758148.1	0.95	0	0.47
WP_047420121.1	0.95	0	0.47
EEB78106.1	0.95	0	0.48
SEQ41340.1	0.95	0	0.48
WP_012326956.1	0.95	0	0.48
WP_039456055.1	0.95	0	0.48
WP_044621379.1	0.95	0	0.48
WP_064791263.1	0.95	0	0.48
KPK53854.1	0.95	0	0.49
WP_024267116.1	0.96	0	0.42
SFO91185.1	0.96	0	0.43
WP_041967361.1	0.96	0	0.43
EJP72459.1	0.96	0	0.44
OFX90003.1	0.96	0	0.44
WP_013115824.1	0.96	0	0.45
WP_016961547.1	0.96	0	0.45
WP_017006505.1	0.96	0	0.45
WP_028022281.1	0.96	0	0.45
WP_055916706.1	0.96	0	0.45
WP_056027623.1	0.96	0	0.45
WP_065318445.1	0.96	0	0.45
BAJ63785.1	0.96	0	0.46
OIQ41396.1	0.96	0	0.46
WP_017003336.1	0.96	0	0.46
WP_022774065.1	0.96	0	0.46
