# Supplementary material for: Identification of Euglena gracilis β-1,3-glucan phosphorylase and establishment of a new glycoside hydrolase (GH) family GH149
Source: J Biol Chem. 2018 Jan 9;293(8):2865–76. doi: 10.1074/jbc.RA117.000936 (PMC5827456; doi:10.1074/jbc.RA117.000936)
Supplement: Supporting Information [file supp_RA117.000936_133879_1_supp_40416_p19kzb.xlsx]

## Sheet: GH149 GC content analysis
GI number of the proteins and species	RefSeq	Domain	Phylum	Class	Order	Genome/Nucleotide accession	GC content of genome	GC content of sequence
1043035842 Polaribacter vadi LPB0003	WP_065318445.1	Bacteria	Bacteroidetes	Flavobacteriia	Flavobacteriales	NZ_CP017477.1	29.6	30.1
1103706940 Flavobacteriaceae bacterium UJ101	WP_071669937.1	Bacteria	Bacteroidetes	Flavobacteriia	Flavobacteriales	NZ_CP016269.1	30.7	31.7
1085840169 Polaribacter sp KT25b	SDR87359.1	Bacteria	Bacteroidetes	Flavobacteriia	Flavobacteriales	LT629752.1	30.8	30.6
505292765 Polaribacter sp MED152	WP_015479867.1	Bacteria	Bacteroidetes	Flavobacteriia	Flavobacteriales	NC_020830.1	30.8	29.6
780093728 Winogradskyella sp PG-2	WP_045469600.1	Bacteria	Bacteroidetes	Flavobacteriia	Flavobacteriales	NZ_AP014583.1	33.3	30.4
537741942 Formosa agariphila KMM 3901	CDF79585.1	Bacteria	Bacteroidetes	Flavobacteriia	Flavobacteriales	HG315671.1	33.6	34.2
917167954 Formosa agariphila KMM 3901	WP_051774666.1	Bacteria	Bacteroidetes	Flavobacteriia	Flavobacteriales	NZ_HG315671.1	33.6	34.1
1140756745 Winogradskyella sp J14-2	WP_076621343.1	Bacteria	Bacteroidetes	Flavobacteriia	Flavobacteriales	NZ_CP019388.1	34.4	33
504838323 Psychroflexus torquis ATCC 700755	WP_015025425.1	Bacteria	Bacteroidetes	Flavobacteriia	Flavobacteriales	NC_018721.1	34.5	34.5
503071536 Maribacter sp HTCC2170	WP_013306491.1	Bacteria	Bacteroidetes	Flavobacteriia	Flavobacteriales	NC_014472.1	34.8	34.9
403311816 Riemerella anatipestifer RA-CH-1	AFR34657.1	Bacteria	Bacteroidetes	Flavobacteriia	Flavobacteriales	CP003787.1	35	33.9
740908094 Riemerella anatipestifer RA-CH-1	WP_038693341.1	Bacteria	Bacteroidetes	Flavobacteriia	Flavobacteriales	NC_018609.1	35	33.7
505175882 Nonlabens dokdonensis DSW-6	WP_015362984.1	Bacteria	Bacteroidetes	Flavobacteriia	Flavobacteriales	NC_020156.1	35.3	34.2
1085761172 Formosa sp Hel1_31_208	SDS23837.1	Bacteria	Bacteroidetes	Flavobacteriia	Flavobacteriales	LT629733.1	36.5	33.3
503252427 Bacillus cellulosilyticus DSM2522	WP_013487088.1	Bacteria	Firmicutes	Bacilli	Bacillales	NC_014829.1	36.5	36
740815031 Dokdonia sp MED134	WP_038600314.1	Bacteria	Bacteroidetes	Flavobacteriia	Flavobacteriales	NZ_CP009301.1	37.4	35.1
499355778 Colwellia psychrerythraea 34H	WP_011044475.1	Bacteria	Proteobacteria	γ-proteobacteria	Alteromonadales	NC_003910.7	38	37.7
737345905 Dokdonia donghaensis DSW-1	WP_035328191.1	Bacteria	Bacteroidetes	Flavobacteriia	Flavobacteriales	NZ_CP015125.1	38.15	35.3
1081429352 Nonlabens sp Hel1_33_55	SCY20814.1	Bacteria	Bacteroidetes	Flavobacteriia	Flavobacteriales	LT627735.1	38.2	38.4
983344310 Nonlabens sp MIC269	WP_060524661.1	Bacteria	Bacteroidetes	Flavobacteriia	Flavobacteriales	NZ_CP011373.1	38.2	34
1057156359 Thalassotalea sp LPB0090	WP_068544274.1	Bacteria	Proteobacteria	γ-proteobacteria	Alteromonadales	NZ_CP017689.1	38.8	39.1
952995109 Salinivirga cyanobacteriivorans DSM:27204	WP_057953806.1	Bacteria	Bacteroidetes	Bacteroidia	Marinilabiliales	NZ_CP013118.1	39	39.6
1084285548 Colwellia sp PAMC 20917	WP_070374120.1	Bacteria	Proteobacteria	γ-proteobacteria	Alteromonadales	NZ_CP014944.1	39	40
753186985 Nonlabens marinus S1-08	WP_041494898.1	Bacteria	Bacteroidetes	Flavobacteriia	Flavobacteriales	NZ_AP014548.1	39.7	38.8
119862927 Psychromonas ingrahamii 37	ABM02404.1	Bacteria	Proteobacteria	γ-proteobacteria	Alteromonadales	CP000510.1	40.1	41.6
518444839 Psychromonas ossibalaenae JAMM 0738	WP_019615046.1	Bacteria	Proteobacteria	γ-proteobacteria	Alteromonadales	NZ_KB906989.1	40.1	42
505243873 Paraglaciecola psychrophila 170	WP_015430975.1	Bacteria	Proteobacteria	γ-proteobacteria	Alteromonadales	NC_020514.1	40.4	39.6
504667692 Melioribacter roseus P3M	WP_014854794.1	Bacteria	Chlorobi	Ignavibacteria	Ignavibacteriales	NC_018178.1	41.3	39.2
503876189 Glaciecola nitratireducens FR1064	WP_014110183.1	Bacteria	Proteobacteria	γ-proteobacteria	Alteromonadales	NC_016041.1	42.3	42.6
501283938 Shewanella woodyi ATCC 51908	WP_012326956.1	Bacteria	Proteobacteria	γ-proteobacteria	Alteromonadales	NC_010506.1	43.7	43.6
1042741052 Vibrio natriegens CCUG 16371	WP_065303737.1	Bacteria	Proteobacteria	γ-proteobacteria	Vibrionales	NZ_CP016348.1	44.8	46.7
1147295716 Vibrio campbellii LMB29	WP_077202203.1	Bacteria	Proteobacteria	γ-proteobacteria	Vibrionales	NZ_CP019294.1	45.2	48.8
1148474972 Vibrio campbellii 1114GL	WP_077262559.1	Bacteria	Proteobacteria	γ-proteobacteria	Vibrionales	NZ_CP019635.1	45.3	48.6
1041569487 Vibrio breoganii FF50	WP_065209351.1	Bacteria	Proteobacteria	γ-proteobacteria	Vibrionales	NZ_CP016177.1	45.5	45.6
944520030 Agarivorans gilvus WH0801	WP_055731608.1	Bacteria	Proteobacteria	γ-proteobacteria	Alteromonadales	NZ_CP013021.1	46	45.4
1062696832 Bacillus beveridgei MLTeJB	AOM82220.1	Bacteria	Firmicutes	Bacilli	Bacillales	CP012502.1	46.1	48.4
1063263829 Bacillus beveridgei MLTeJB	WP_069364333.1	Bacteria	Firmicutes	Bacilli	Bacillales	CP012502.1	46.1	48.4
505943926 Vibrio vulnificus MO6-24/O	WP_015727420.1	Bacteria	Proteobacteria	γ-proteobacteria	Vibrionales	NC_014966.1	46.7	51
499394716 Vibrio vulnificus FORC_017	WP_011082183.1	Bacteria	Proteobacteria	γ-proteobacteria	Vibrionales	NZ_CP012740.1	46.9	51
983353765 Vibrio vulnificus FORC_016	WP_060533144.1	Bacteria	Proteobacteria	γ-proteobacteria	Vibrionales	NZ_CP011776.1	47	51.2
749197755 Vibrio vulnificus 93U204	WP_040110433.1	Bacteria	Proteobacteria	γ-proteobacteria	Vibrionales	NZ_CP009262.1	47.1	51.3
992353306 Vibrio vulnificus ATL 6-1306	WP_061057768.1	Bacteria	Proteobacteria	γ-proteobacteria	Vibrionales	NZ_CP014048.1	47.3	50.9
765293668 Photobacterium gaetbulicola Gung47	WP_044621379.1	Bacteria	Proteobacteria	γ-proteobacteria	Vibrionales	NZ_CP005973.1	47.9	50.6
502937280 Bacillus selenitireducens MLS10	WP_013172256.1	Bacteria	Firmicutes	Bacilli	Bacillales	NC_014219.1	48.7	49.9
1079276783 Anaerolinea thermophila UNI-1	WP_070105148.1	Bacteria	Chloroflexi	Anaerolineae	Anaerolineales	NC_014960.1	49.85	46.6
757794123 Vibrio coralliilyticus RE98	WP_043011791.1	Bacteria	Proteobacteria	γ-proteobacteria	Vibrionales	NZ_CP009620.1	50.2	47.2
609224323 Salinispira pacificaL21-RPul-D2	WP_024267116.1	Bacteria	Spirochaetes	Spirochaetales	Spirochaetaceae	NC_023035.1	51.9	51
551029991 Candidatus Symbiobacter mobilis CR	WP_022774065.1	Bacteria	Proteobacteria	Betaproteobacteria	Burkholderiales	NC_022576.1	59.1	62.5
497234730 Burkholderiales bacterium JOSHI_001	WP_009548992.1	Bacteria	Proteobacteria	β-proteobacteria	Burkholderiales	NZ_CM001438.1	68.8	70.9
502880848 Cellulomonas flavigena DSM 20109	WP_013115824.1	Bacteria	Actinobacteria	Micrococcales	Cellulomonadaceae	NC_014151.1	70.4	73.4
503648288 Cellulomonas gilvus ATCC 13127	WP_013882364.1	Bacteria	Actinobacteria	Micrococcales	Cellulomonadaceae	NC_015671.1	73.8	73.2
503535794 Cellulomonas fimi ATCC 484,	WP_013769870.1	Bacteria	Actinobacteria	Micrococcales	Cellulomonadaceae	NC_015514.1	74.7	73.9
