# Supplementary material for: Identification of Euglena gracilis β-1,3-glucan phosphorylase and establishment of a new glycoside hydrolase (GH) family GH149
Source: J Biol Chem. 2018 Jan 9;293(8):2865–76. doi: 10.1074/jbc.RA117.000936 (PMC5827456; doi:10.1074/jbc.RA117.000936)
Supplement: Supporting Information [file supp_RA117.000936_133879_1_supp_40411_p19kzb.xlsx]

## Sheet: Details of GH149 sequences
Bacterial orthologs (all from NCBI database)
GI number of the proteins and species	RefSeq	Domain	Phylum	Class	Order	Genome/Nucleotide accession	Isolation source as indicated on NCBI
1101126694 Anaerolineae bacterium CG2_30_57_67	OIO83857.1	Bacteria	Chloroflexi	Anaerolineae	unclassified Anaerolineae	MNXJ01000074.1	groundwater filtered through a 3.0 um filter (groundwater metagenome)
1085031438 Elusimicrobia bacterium RIFOXYB2_FULL_49_7	OGS36884.1	Bacteria	Elusimicrobia	NA	NA	MGVN01000056.1	Rifle well CD01 at 16ft depth; 0.2 micron filter at time point B (subsurface metagenome)
338835119 Treponema caldarium DSM 7334	AEJ20297.1	Bacteria	Spirochaetes	Spirochaetales	Spirochaetaceae	CP002868.1	Fresh water, Hot spring
601042779 Actinotalea ferrariae CF5-4	EYR63563.1	Bacteria	Actinobacteria	Micrococcales	Cellulomonadaceae	AXCW01000085.1	iron mine of Hongshan
502880848 Cellulomonas flavigena DSM 20109	WP_013115824.1	Bacteria	Actinobacteria	Micrococcales	Cellulomonadaceae	NC_014151.1	soil
503535794 Cellulomonas fimi ATCC 484,	WP_013769870.1	Bacteria	Actinobacteria	Micrococcales	Cellulomonadaceae	NC_015514.1	soil
503648288 Cellulomonas gilvus ATCC 13127	WP_013882364.1	Bacteria	Actinobacteria	Micrococcales	Cellulomonadaceae	NC_015671.1	bovine feces
517964650 Cellulomonas massiliensis JC225	WP_019134858.1	Bacteria	Actinobacteria	Micrococcales	Cellulomonadaceae	NZ_HE978588.1	human stool sample
736626470 Cellulomonas cellasea DSM 20118	WP_034634502.1	Bacteria	Actinobacteria	Micrococcales	Cellulomonadaceae	NZ_AXNT01000160.1	no data
917416036 Actinotalea ferrariae CF5-4	WP_052022748.1	Bacteria	Actinobacteria	Micrococcales	Cellulomonadaceae	NZ_AXCW01000085.1	iron mine of Hongshan
947143613 Cellulomonas sp Root485	WP_055916706.1	Bacteria	Actinobacteria	Micrococcales	Cellulomonadaceae	NZ_LMFC01000002.1	Arabidopsis root
947354844 Cellulomonas sp. Leaf395	WP_056027623.1	Bacteria	Actinobacteria	Micrococcales	Cellulomonadaceae	NZ_LMQI01000005.1	Arabidopsis leaf
947419964 Cellulomonas sp Root137	WP_056085790.1	Bacteria	Actinobacteria	Micrococcales	Cellulomonadaceae	NZ_LMFG01000001.1	Arabidopsis root
947929233 Cellulomonas sp Leaf334	WP_056589364.1	Bacteria	Actinobacteria	Micrococcales	Cellulomonadaceae	NZ_LMOO01000005.1	Arabidopsis leaf
950158094 Cellulomonas sp Root930	WP_057208477.1	Bacteria	Actinobacteria	Micrococcales	Cellulomonadaceae	NZ_LMJI01000001.1	Arabidopsis root
403311816 Riemerella anatipestifer RA-CH-1	AFR34657.1	Bacteria	Bacteroidetes	Flavobacteriia	Flavobacteriales	CP003787.1	sick duck (vaccine strain)
537741942 Formosa agariphila KMM 3901	CDF79585.1	Bacteria	Bacteroidetes	Flavobacteriia	Flavobacteriales	HG315671.1	an isolate from the green algae Acrosiphonia sonderi. F. agariphila is a facultative anaerobe. Potential algal degrader
496560891 Lunatimonas lonarensis AK24	EON75098.1	Bacteria	Bacteroidetes	Cytophagia	Cytophagales	AQHR01000110.1	Lonar Lake, a halo-alkaline lake in Buldana District
678232040 Nonlabens ulvanivorans JCM 19297	GAK91234.1	Bacteria	Bacteroidetes	Flavobacteriia	Flavobacteriales	BBMJ01000009.1	NA
678228628 Nonlabens ulvanivorans JCM 19298	GAK94769.1	Bacteria	Bacteroidetes	Flavobacteriia	Flavobacteriales	BBMK01000007.1	NA
909537951 Lentimicrobium saccharophilum TBC1	GAP42007.1	Bacteria	Bacteroidetes	Bacteroidia	Bacterodiales	DF968182.1	waste water treatment system
938259392 Bacteroidetes bacterium HLUCCA01	KPP94675.1	Bacteria	Bacteroidetes	NA	NA	LIHN01000021.1	microbial mat in Hot Lake
949071411 Cryomorphaceae bacterium BACL21 MAG-121220-bin10	KRO66514.1	Bacteria	Bacteroidetes	Flavobacteriia	Flavobacteriales	LICC01000048.1	Brackish water
949101383 Cryomorphaceae bacterium BACL29 MAG-121220-bin8	KRO88543.1	Bacteria	Bacteroidetes	Flavobacteriia	Flavobacteriales	LICI01000110.1	brackish water collected from the surface of the Baltic Sea
949129720 Sphingobacteriales bacterium BACL12 MAG-120802-bin5	KRP08637.1	Bacteria	Bacteroidetes	Sphingobacteriia	Sphingobacteriales	LICM01000125.1	brackish water collected from the surface of the Baltic Sea
949135870 Sphingobacteriales bacterium BACL12 MAG-120813-bin55	KRP13118.1	Bacteria	Bacteroidetes	Sphingobacteriia	Sphingobacteriales	LICN01000063.1	brackish water collected from the surface of the Baltic Sea
949157763 Cryomorphaceae bacterium BACL22 MAG-120619-bin32	KRP29741.1	Bacteria	Bacteroidetes	Flavobacteriia	Flavobacteriales	LIDG01000033.1	brackish water collected from the surface of the Baltic Sea
974227635 Lutibacter sp BRH_c52	KUO68202.1	Bacteria	Bacteroidetes	Flavobacteriia	Flavobacteriales	LOEY01000026.1	Opalinus Clay rock porewater BRC-3 borehole
1082385469 Bacteroidetes bacterium GWA2_40_14	OFX41757.1	Bacteria	Bacteroidetes	NA	NA	MENH01000108.1	Rifle well CD01 at time point 1 / A; 5m depth; 0.2 filter , subsurface metagenome
1082444265 Bacteroidetes bacterium GWE2_32_14	OFX90003.1	Bacteria	Bacteroidetes	NA	NA	MENV01000003.1	Rifle well CD01 at time point 5 / E; 5m depth; 0.2 filter
1085061692 Flavobacteria bacterium GWF1_32_7	OGS61795.1	Bacteria	Bacteroidetes	Flavobacteriia	NA	MGWI01000014.1	Rifle well CD01 at time point 6 / F; 5m depth; 0.1 filter
1085074185 Flavobacteria bacterium RIFCSPLOWO2_12_FULL_35_11	OGS73573.1	Bacteria	Bacteroidetes	Flavobacteriia	NA	MGWK01000012.1	Rifle well FP-101 under low O2 conditions; 1.2 micron filter;
1101195152 Flavobacteriaceae bacterium CG2_30_31_66	OIP46152.1	Bacteria	Bacteroidetes	Flavobacteriia	Flavobacteriales	MNYM01000037.1	groundwater filtered through a 3.0 um filter
1101202332 Flavobacteriaceae bacterium CG2_30_34_30	OIP52753.1	Bacteria	Bacteroidetes	Flavobacteriia	Flavobacteriales	MNYN01000001.1	groundwater filtered through a 3.0 um filter
1101238354 Porphyromonadaceae bacterium CG2_30_38_12	OIP85247.1	Bacteria	Bacteroidetes	Bacteroidia	Bacterodiales	MNZK01000004.1	groundwater filtered through a 3.0 um filter
1101433416 Bacteroidetes bacterium MedPE-SWsnd-G2	OIQ30310.1	Bacteria	Bacteroidetes	NA	NA	MPDE01000002.1	50m depth Mediterranean seawater enriched with a specific particulate matter
1101449889 Bacteroidetes bacterium MedPE-SWsnd-G1	OIQ41396.1	Bacteria	Bacteroidetes	NA	NA	MPDD01000002.1	50m depth Mediterranean seawater enriched with a specific particulate matter
1111735239 marine bacterium AO1-C	OJJ21699.1	Bacteria	Bacteroidetes	Cytophagia	Cytophagales	MLAY01000004.1	central great barrier reef, assoicated with Pavona duerdeni
1081429352 Nonlabens sp Hel1_33_55	SCY20814.1	Bacteria	Bacteroidetes	Flavobacteriia	Flavobacteriales	LT627735.1	NA
1086807360 Algoriphagus faecimaris DSM 23095	SDC80925.1	Bacteria	Bacteroidetes	Cytophagia	Cytophagales	FNAC01000006.1	NA
1086251276 Psychroflexus sediminis DSM 19803	SDG38233.1	Bacteria	Bacteroidetes	Flavobacteriia	Flavobacteriales	FNCW01000001.1	NA
1086701708 Winogradskyella thalassocola DSM 15363	SDI57228.1	Bacteria	Bacteroidetes	Flavobacteriia	Flavobacteriales	FNCZ01000013.1	NA
1086364078 Chryseobacterium taihuense CGMCC 110941	SDM08669.1	Bacteria	Bacteroidetes	Flavobacteriia	Flavobacteriales	FNHD01000012.1	plant associated
1085840169 Polaribacter sp KT25b	SDR87359.1	Bacteria	Bacteroidetes	Flavobacteriia	Flavobacteriales	LT629752.1	NA
1085761172 Formosa sp Hel1_31_208	SDS23837.1	Bacteria	Bacteroidetes	Flavobacteriia	Flavobacteriales	LT629733.1	NA
1086041299 Polaribacter sp Hel1_33_78	SDU10865.1	Bacteria	Bacteroidetes	Flavobacteriia	Flavobacteriales	LT629794.1	NA
1088957461 Lutibacter oricola DSM 24956	SDX94361.1	Bacteria	Bacteroidetes	Flavobacteriia	Flavobacteriales	FNNJ01000012.1	NA
1089163131 Tenacibaculum sp MAR_2009_124	SEC77108.1	Bacteria	Bacteroidetes	Flavobacteriia	Flavobacteriales	FNSF01000007.1	NA
1090694697 Chryseobacterium humi DSM 21580	SEF71509.1	Bacteria	Bacteroidetes	Flavobacteriia	Flavobacteriales	FNUS01000001.1	NA
1094370625 Hyunsoonleella jejuensis DSM 21035	SEP83958.1	Bacteria	Bacteroidetes	Flavobacteriia	Flavobacteriales	FOFN01000001.1	NA
1095056631 Lewinella agarilytica DSM 24740	SEQ41340.1	Bacteria	Bacteroidetes	Saprospiria	Saprospirales	FOFB01000009.1	NA
1097818365 Algoriphagus hitonicola DSM 19315	SFG38750.1	Bacteria	Bacteroidetes	Cytophagia	Cytophagales	FOPC01000003.1	NA
1097172019 Chryseobacterium frigidisoli DSM 26000	SFI14923.1	Bacteria	Bacteroidetes	Flavobacteriia	Flavobacteriales	FOQT01000002.1	NA
1097679921 Algoriphagus ornithinivorans DSM 15282	SFN60596.1	Bacteria	Bacteroidetes	Cytophagia	Cytophagales	FOVW01000001.1	NA
1097391218 Prevotella sp tf2-5	SFO59267.1	Bacteria	Bacteroidetes	Bacteroidia	Bacteroidales	FOWK01000003.1	no data
1097337278 Lutibacter maritimus DSM 24450	SFS48762.1	Bacteria	Bacteroidetes	Flavobacteriia	Flavobacteriales	FOZP01000003.1	NA
1109657798 Polaribacter sp KT 15	SHN04610.1	Bacteria	Bacteroidetes	Flavobacteriia	Flavobacteriales	LT670850.1	NA
1131867089 Belliella pelovolcani DSM 46698	SIT04910.1	Bacteria	Bacteroidetes	Cytophagia	Cytophagales	FTOP01000013.1	NA
489532826 Psychroflexus gondwanensis	WP_003437557.1	Bacteria	Bacteroidetes	Flavobacteriia	Flavobacteriales	NZ_APLF01000004.1	organic, hypersaline lake
490707769 Polaribacter irgensii	WP_004571105.1	Bacteria	Bacteroidetes	Flavobacteriia	Flavobacteriales	NZ_CH724148.1	surface water from the Penola Strait, Antarctica
494154164 Kordia algicida OT-1	WP_007093907.1	Bacteria	Bacteroidetes	Flavobacteriia	Flavobacteriales	NZ_DS544873.1	type strain (algicidal)
495528838 Flavobacteria bacterium BAL38	WP_008253479.1	Bacteria	Bacteroidetes	Flavobacteriia	Flavobacteriales	NZ_AAXX01000001.1	marine
495544885 Flavobacteriales bacterium ALC-1	WP_008269464.1	Bacteria	Bacteroidetes	Flavobacteriia	Flavobacteriales	NZ_ABHI01000001.1	prevents the growth of a red tide dinoflagellate
495905171 Mariniradius saccharolyticus AK6	WP_008629750.1	Bacteria	Bacteroidetes	Cytophagia	Cytophagales	NZ_AMZY02000016.1	seawater of a fish culture pond
496474632 Cecembia lonarensis LW9	WP_009183469.1	Bacteria	Bacteroidetes	Cytophagia	Cytophagales	NZ_AMGM01000004.1	surface water (4.5 m depth)
503071536 Maribacter sp HTCC2170	WP_013306491.1	Bacteria	Bacteroidetes	Flavobacteriia	Flavobacteriales	NC_014472.1	collected from the coastal area of Newport, Oregon at a depth of 10 meters
504838323 Psychroflexus torquis ATCC 700755	WP_015025425.1	Bacteria	Bacteroidetes	Flavobacteriia	Flavobacteriales	NC_018721.1	solated from Prydz Bay, Antarctica from a sea-ice algal assemblage
505175882 Nonlabens dokdonensis DSW-6	WP_015362984.1	Bacteria	Bacteroidetes	Flavobacteriia	Flavobacteriales	NC_020156.1	marine
505292765 Polaribacter sp MED152	WP_015479867.1	Bacteria	Bacteroidetes	Flavobacteriia	Flavobacteriales	NC_020830.1	marine,
517866843 Psychroflexus tropicus DSM 15496	WP_019037051.1	Bacteria	Bacteroidetes	Flavobacteriia	Flavobacteriales	NZ_KB905342.1	Salinewater; Lake; Fresh water; Aquatic
518498189 Eudoraea adriatica DSM 19308	WP_019668396.1	Bacteria	Bacteroidetes	Flavobacteriia	Flavobacteriales	NZ_KB907546.1	Marine; Aquatic; Marine; Sea water; Surface water
522023284 Lewinella cohaerens DSM 23179	WP_020534502.1	Bacteria	Bacteroidetes	Saprospiria	Saprospirales	NZ_KB903532.1	Sand; Marine
522059440 Lewinella persica DSM 23188	WP_020570649.1	Bacteria	Bacteroidetes	Saprospiria	Saprospirales	NZ_KB890450.1	Brown mud, Galway, Ireland
527071908 Winogradskyella psychrotolerans RS-3	WP_020895545.1	Bacteria	Bacteroidetes	Flavobacteriia	Flavobacteriales	NZ_ATMR01000164.1	sediment sample from Arctic
635635572 Algoriphagus marincola HL-49	WP_024282467.1	Bacteria	Bacteroidetes	Cytophagia	Cytophagales	NZ_JAFX01000001.1	NA
640547920 Flavobacterium succinicans LMG 10402	WP_024980038.1	Bacteria	Bacteroidetes	Flavobacteriia	Flavobacteriales	NZ_JATV01000002.1	NA
640576989 Marinilabilia salmonicolor JCM 21150	WP_025007312.1	Bacteria	Bacteroidetes	Bacteroidia	Marinilabiliales	NZ_AJKI01000016.1	Marine mud
652313815 Flavobacterium gelidilacus	WP_026716257.1	Bacteria	Bacteroidetes	Flavobacteriia	Flavobacteriales	NZ_AUGN01000004.1	Microbial mats in Antarctic lakes
652359195 Sediminibacter sp Hel_I_10	WP_026755330.1	Bacteria	Bacteroidetes	Flavobacteriia	Flavobacteriales	NZ_JHZX01000001.1	Seawater
652558137 Algoriphagus mannitolivorans DSM15301	WP_026951677.1	Bacteria	Bacteroidetes	Cytophagia	Cytophagales	NZ_AUBV01000007.1	Sediment sample of getbol, Korean tidal flat
652868404 Gaetbulibacter saemankumensis DSM 17032	WP_027136710.1	Bacteria	Bacteroidetes	Flavobacteriia	Flavobacteriales	NZ_AUDV01000005.1	Tidal flat sediment
655492141 Psychroserpens burtonensis DSM 12212	WP_028873565.1	Bacteria	Bacteroidetes	Flavobacteriia	Flavobacteriales	NZ_KE384347.1	Antarctic; Lake; Fresh water; Aquatic
730256898 Psychroserpens jangbogonensis PAMC 27130	WP_033957934.1	Bacteria	Bacteroidetes	Flavobacteriia	Flavobacteriales	NZ_JSWG01000006.1	Antarctic marine sediment
730632452 Lacinutrix jangbogonensis PAMC 27137	WP_034058179.1	Bacteria	Bacteroidetes	Flavobacteriia	Flavobacteriales	NZ_JSWF01000017.1	Antarctic marine sediment
737140873 Flavobacterium aquatile LMG 4008	WP_035128081.1	Bacteria	Bacteroidetes	Flavobacteriia	Flavobacteriales	NZ_JRHH01000005.1	aquatic
737345905 Dokdonia donghaensis DSW-1	WP_035328191.1	Bacteria	Bacteroidetes	Flavobacteriia	Flavobacteriales	NZ_CP015125.1	sea water
737503770 Algoriphagus marincola DSM 16067	WP_035483300.1	Bacteria	Bacteroidetes	Cytophagia	Cytophagales	NZ_AUBU01000003.1	Sea water; Marine; Aquatic
737686407 Flavobacterium filum DSM 17961	WP_035655455.1	Bacteria	Bacteroidetes	Flavobacteriia	Flavobacteriales	NZ_AUDM01000005.1	Wastewater treatment plant
738899812 Polaribacter sp Hel1_33_49	WP_036786794.1	Bacteria	Bacteroidetes	Flavobacteriia	Flavobacteriales	NZ_JPDI01000001.1	surface seawater, North Sea
738935516 Polaribacter sp Hel1_85	WP_036821579.1	Bacteria	Bacteroidetes	Flavobacteriia	Flavobacteriales	NZ_JPDS01000001.1	surface seawater, North Sea
738957301 Polaribacter sp Hel_I_88	WP_036841651.1	Bacteria	Bacteroidetes	Flavobacteriia	Flavobacteriales	NZ_JHZZ01000001.1	seawater
740815031 Dokdonia sp MED134	WP_038600314.1	Bacteria	Bacteroidetes	Flavobacteriia	Flavobacteriales	NZ_CP009301.1	Mediterranean sea collected at a depth of 1 meter
740908094 Riemerella anatipestifer RA-CH-1	WP_038693341.1	Bacteria	Bacteroidetes	Flavobacteriia	Flavobacteriales	NC_018609.1	sick duck
753186985 Nonlabens marinus S1-08	WP_041494898.1	Bacteria	Bacteroidetes	Flavobacteriia	Flavobacteriales	NZ_AP014548.1	solated from seawater from the Pacific Ocean
754922174 Nonlabens sediminis JCM 19294	WP_042279461.1	Bacteria	Bacteroidetes	Flavobacteriia	Flavobacteriales	NZ_BBML01000006.1	NA
763367736 Phaeodactylibacter xiamenensis	WP_044225198.1	Bacteria	Bacteroidetes	Saprospiria	Saprospirales	NZ_JPOS01000079.1	seawater
765310177 Siansivirga zeaxanthinifaciens CC-SAMT-1	WP_044637609.1	Bacteria	Bacteroidetes	Flavobacteriia	Flavobacteriales	NZ_CP007202.1	marine water
779899343 Jejuia pallidilutea 11shioA1	WP_045371590.1	Bacteria	Bacteroidetes	Flavobacteriia	Flavobacteriales	NZ_BBNY01000005.1	surface of seaweed
780093728 Winogradskyella sp PG-2	WP_045469600.1	Bacteria	Bacteroidetes	Flavobacteriia	Flavobacteriales	NZ_AP014583.1	marine
820783499 Kordia zhangzhouensis MCCC 1A00726	WP_046745370.1	Bacteria	Bacteroidetes	Flavobacteriia	Flavobacteriales	NZ_LBMH01000007.1	Surface sediment of the Jiulong River
820796614 Kordia jejudonensis SSK3-3	WP_046758148.1	Bacteria	Bacteroidetes	Flavobacteriia	Flavobacteriales	NZ_LBMG01000037.1	water area where the ocean and a freshwater spring meet
835251636 Cellulophaga sp Hel_I_12	WP_047420121.1	Bacteria	Bacteroidetes	Flavobacteriia	Flavobacteriales	NZ_JUHB01000001.1	Northsea
913360690 Chryseobacterium sp Hurlbut01	WP_050378900.1	Bacteria	Bacteroidetes	Flavobacteriia	Flavobacteriales	NZ_LGIP01000019.1	Indoor Water Fountain
916236391 Nitritalea halalkaliphila LW7	WP_050977373.1	Bacteria	Bacteroidetes	Cytophagia	Cytophagales	NZ_AJYA01000010.1	Lonar Lake, a halo-alkaline lake in Buldana District
916409614 Lunatimonas lonarensis AK24	WP_051113358.1	Bacteria	Bacteroidetes	Cytophagia	Cytophagales	NZ_AQHR01000110.1	Lonar Lake, a halo-alkaline lake in Buldana District
916948092 Maribacter antarcticus DSM 21422	WP_051554804.1	Bacteria	Bacteroidetes	Flavobacteriia	Flavobacteriales	NZ_KK211214.1	marine, associated with Green alga Pyramimonas gelidicola
917167954 Formosa agariphila KMM 3901	WP_051774666.1	Bacteria	Bacteroidetes	Flavobacteriia	Flavobacteriales	NZ_HG315671.1	isolate from the green algae Acrosiphonia sonderi
917537350 Flaviramulus ichthyoenteri Th78	WP_052143767.1	Bacteria	Bacteroidetes	Flavobacteriia	Flavobacteriales	NZ_KN525716.1	fish intestine
919928631 Riemerella anatipestifer RA-JLLY	WP_052910403.1	Bacteria	Bacteroidetes	Flavobacteriia	Flavobacteriales	NZ_LAVB01000002.1	isolated from the brain of an old duck
928949679 Polaribacter dokdonensis DSW-5	WP_053974405.1	Bacteria	Bacteroidetes	Flavobacteriia	Flavobacteriales	NZ_LGBR01000001.1	seawater
937124368 Croceitalea dokdonensis DOKDO 023	WP_054560158.1	Bacteria	Bacteroidetes	Flavobacteriia	Flavobacteriales	NZ_LDJX01000007.1	seawater
938937244 Marinifilum fragile JCM 15579	WP_054718612.1	Bacteria	Bacteroidetes	Bacteroidia	Bacterodiales	NZ_BAZX01000008.1	NA
942708845 Nonlabens sp YIK11	WP_055412108.1	Bacteria	Bacteroidetes	Flavobacteriia	Flavobacteriales	NZ_LBMJ01000001.1	marine sediment from tidal flat
947328495 Chryseobacterium aquaticum KCTC 12483	WP_056016978.1	Bacteria	Bacteroidetes	Flavobacteriia	Flavobacteriales	NZ_LLYZ01000020.1	fresh water resevoir
951404700 Formosa algae KMM 3553	WP_057778920.1	Bacteria	Bacteroidetes	Flavobacteriia	Flavobacteriales	NZ_LMAK01000007.1	marine, associated with the brown alga Fucus evanescens
952995109 Salinivirga cyanobacteriivorans DSM:27204	WP_057953806.1	Bacteria	Bacteroidetes	Bacteroidia	Marinilabiliales	NZ_CP013118.1	Hypersaline microbial mat
973395005 Chryseobacterium greenlandense UMB34	WP_059137603.1	Bacteria	Bacteroidetes	Flavobacteriia	Flavobacteriales	NZ_LMAI01000010.1	ice core, tundra
983344310 Nonlabens sp MIC269	WP_060524661.1	Bacteria	Bacteroidetes	Flavobacteriia	Flavobacteriales	NZ_CP011373.1	marine sediment, tidal flat
1011115182 Lentimicrobium saccharophilum	WP_062037044.1	Bacteria	Bacteroidetes	Bacteroidia	Bacterodiales	NZ_DF968182.1	anaerobic bioreactor
1011133627 Sediminicola sp YIK13	WP_062055367.1	Bacteria	Bacteroidetes	Flavobacteriia	Flavobacteriales	NZ_CP010535.1	sediment
1039803189 Riemerella anatipestifer	WP_064969793.1	Bacteria	Bacteroidetes	Flavobacteriia	Flavobacteriales	NZ_LUDR01000005.1	NA
1043035842 Polaribacter vadi LPB0003	WP_065318445.1	Bacteria	Bacteroidetes	Flavobacteriia	Flavobacteriales	NZ_CP017477.1	associated with sea snail Thais luteostoma
1056942990 Polaribacter reichenbachii 6Alg 8T	WP_068356408.1	Bacteria	Bacteroidetes	Flavobacteriia	Flavobacteriales	NZ_CP019419.1	marine, assoicated with Green Alga, Ulva fenestrata
1057039041 Polaribacter atrinae KACC 17473	WP_068448247.1	Bacteria	Bacteroidetes	Flavobacteriia	Flavobacteriales	NZ_LVWE01000005.1	associated with comb pen shell
1069447551 Formosa sp Hel3_A1_48	WP_069675026.1	Bacteria	Bacteroidetes	Flavobacteriia	Flavobacteriales	NZ_CP017259.1	Marine phytoplankton bloom
1069450171 Formosa sp Hel1_33_131	WP_069677645.1	Bacteria	Bacteroidetes	Flavobacteriia	Flavobacteriales	NZ_CP017260.1	Marine phytoplankton bloom
1071403456 Algibacter sp SK-16	WP_069829226.1	Bacteria	Bacteroidetes	Flavobacteriia	Flavobacteriales	NZ_MDJD01000014.1	surface water of a coastal marine environment, Aburatsubo Inlet, Misaki, Japan
1103706940 Flavobacteriaceae bacterium UJ101	WP_071669937.1	Bacteria	Bacteroidetes	Flavobacteriia	Flavobacteriales	NZ_CP016269.1	associated with crab
1120130382 Mariniphaga anaerophila DSM 26910	WP_073000654.1	Bacteria	Bacteroidetes	Bacteroidia	Marinilabiliales	NZ_FQUM01000003.1	NA
1120215604 Winogradskyella jejuensis DSM 25330	WP_073082982.1	Bacteria	Bacteroidetes	Flavobacteriia	Flavobacteriales	NZ_FQWS01000001.1	NA
1120310703 Spongiibacterium flavum DSM 22638	WP_073176157.1	Bacteria	Bacteroidetes	Flavobacteriia	Flavobacteriales	NZ_FQWL01000001.1	NA
1120327584 Psychroflexus salarius DSM 25661	WP_073192712.1	Bacteria	Bacteroidetes	Flavobacteriia	Flavobacteriales	NZ_FQTW01000003.1	NA
1120457380 Aquimarina spongiae DSM 22623	WP_073319268.1	Bacteria	Bacteroidetes	Flavobacteriia	Flavobacteriales	NZ_FQYP01000008.1	NA
1120502412 Flavobacterium fontis DSM 25660	WP_073362871.1	Bacteria	Bacteroidetes	Flavobacteriia	Flavobacteriales	NZ_FQVQ01000006.1	NA
1129376661 Tenacibaculum sp HZ1	WP_075340764.1	Bacteria	Bacteroidetes	Flavobacteriia	Flavobacteriales	NZ_MSMP01000002.1	leaf of Porphyra yezoensis Ueda (cold water seaweed)
1129386790 Algoriphagus sp am2	WP_075349687.1	Bacteria	Bacteroidetes	Cytophagia	Cytophagales	NZ_MSPQ01000002.1	marine sediment
1130420944 Labilibacter marinus Y11	WP_075591299.1	Bacteria	Bacteroidetes	Bacteroidia	Marinilabiliales	NZ_LXYE02000049.1	marine sediment from coastal area
1134150097 Chryseobacterium gambrini DSM 18014	WP_076392929.1	Bacteria	Bacteroidetes	Flavobacteriia	Flavobacteriales	NZ_FTOV01000005.1	NA
1134261694 Belliella pelovolcani DSM 46698	WP_076502411.1	Bacteria	Bacteroidetes	Cytophagia	Cytophagales	NZ_FTOP01000013.1	NA
1140756745 Winogradskyella sp J14-2	WP_076621343.1	Bacteria	Bacteroidetes	Flavobacteriia	Flavobacteriales	NZ_CP019388.1	seawater
1054308863 Balneola sp EhC07	WP_066217685.1	Bacteria	Balneolaeota	Balneolia	Balneolales	NZ_LXYG01000004.1	Pacific Ocean: South Pacific,associated with Emiliania huxleyi
504667692 Melioribacter roseus P3M	WP_014854794.1	Bacteria	Chlorobi	Ignavibacteria	Ignavibacteriales	NC_018178.1	microbial mat, developing on the wooden surface of a chute, under the flow of hot water coming from an oil exploring well
319995014 Anaerolinea thermophila UNI-1	BAJ63785.1	Bacteria	Chloroflexi	Anaerolineae	Anaerolineales	AP012029.1	no data
902955318 Longilinea arvoryzae KOME-1	GAP15770.1	Bacteria	Chloroflexi	Anaerolineae	Anaerolineales	DF967972.1	paddy field
937455018 Levilinea saccharolytica KIBI-1	GAP18847.1	Bacteria	Chloroflexi	Anaerolineae	Anaerolineales	DF967974.1	anaerobic bioreactor
1011525201 Levilinea saccharolytica strain KIBI-1	WP_062419172.1	Bacteria	Chloroflexi	Anaerolineae	Anaerolineales	NZ_LGCM01000060.1	sludge granules from sugar-processing plant
1079276783 Anaerolinea thermophila UNI-1	WP_070105148.1	Bacteria	Chloroflexi	Anaerolineae	Anaerolineales	NC_014960.1	thermophilic sludge,reactor treating fried soybean-curd manufacturing waste water.
1125747453 Longilinea arvoryzae KOME-1	WP_075075299.1	Bacteria	Chloroflexi	Anaerolineae	Anaerolineales	NZ_DF967972.1	paddy field soil
1062696832 Bacillus beveridgei MLTeJB	AOM82220.1	Bacteria	Firmicutes	Bacilli	Bacillales	CP012502.1	lake sediment
1085052005 Firmicutes bacterium GWF2_51_9	OGS53170.1	Bacteria	Firmicutes	NA	NA	MGWF01000062.1	Rifle well CD01 at time point 6 / F; 5m depth; 0.2 filter
1113302311 Clostridiales bacterium 38-18	OJV66797.1	Bacteria	Firmicutes	clostridia	clostridiales	MKTL01000001.1	Thiocyanate stock biobioreactor
1139880559 Epulopiscium sp SCG-B11WGA-EpuloA1	ONI39082.1	Bacteria	Firmicutes	clostridia	clostridiales	LJDB01000073.1	foregut of surgeonfish gut
1145184961 Epulopiscium sp Nuni2H_MBin001	OOB78065.1	Bacteria	Firmicutes	clostridia	clostridiales	MDJM01000060.1	hindgut of Naso unicorns (bluespine unicornfish
1094258471 Alkalibacterium putridalgicola DSM 19182	SEL97130.1	Bacteria	Firmicutes	Bacilli	Lactobacillales	FOBL01000018.1	NA
1097084410 Alkalibacterium subtropicum DSM 23664	SFC24100.1	Bacteria	Firmicutes	Bacilli	Lactobacillales	FOLT01000004.1	NA
1097182481 Halolactibacillus alkaliphilus CGMCC 16843	SFO91185.1	Bacteria	Firmicutes	Bacilli	Bacillales	FOWN01000021.1	NA
1097138410 Halolactibacillus halophilus DSM 17073	SFP58978.1	bacteria	Firmicutes	Bacilli	bacillales	FOXC01000031.1	NA
1097286170 Halolactibacillus miurensis DSM 17074	SFT05733.1	Bacteria	Firmicutes	Bacilli	Bacillales	FPAI01000035.1	NA
492907892 Paenibacillus curdlanolyticus	WP_006038298.1	Bacteria	Firmicutes	Bacilli	Bacillales	NZ_AEDD01000005.1	Soil from Kobe City, Japan
502937280 Bacillus selenitireducens MLS10	WP_013172256.1	Bacteria	Firmicutes	Bacilli	Bacillales	NC_014219.1	isolated from alkaline, hypersaline, arsenic-rich mud from Mono Lake, California
503252427 Bacillus cellulosilyticus DSM2522	WP_013487088.1	Bacteria	Firmicutes	Bacilli	Bacillales	NC_014829.1	alkaliphilic strain from soil
516041467 Amphibacillus jilinensis Y1	WP_017472050.1	Bacteria	Firmicutes	Bacilli	Bacillales	NZ_JH976435.1	sediment from a soda lake
736192827 Alkalibacterium sp AK22	WP_034302189.1	Bacteria	Firmicutes	Bacilli	Lactobacillales	NZ_JANL01000036.1	alkaliphilic bacterium isolated from Lonar lake water sample
754574133 Bacillus selenatarsenatis SF-1	WP_041967361.1	Bacteria	Firmicutes	Bacilli	Bacillales	NZ_BASE01000091.1	soil (type strain
1063263829 Bacillus beveridgei MLTeJB	WP_069364333.1	Bacteria	Firmicutes	Bacilli	Bacillales	CP012502.1	lake sediment
1105958313 Alkalibacterium sp 20	WP_071848865.1	Bacteria	Firmicutes	Bacilli	Lactobacillales	NZ_LSRN01000056.1	antarctic canary pond (beta-galactosidase producing bacteria
1124631692 Proteiniclasticum ruminis ML2	WP_074912612.1	Bacteria	Firmicutes	clostridia	clostridiales	NZ_FOVK01000010.1	NA
460168795 Rhodopirellula maiorica SM1	EMI21452.1	Bacteria	Planctomycetes	Planctomycetia	Planctomycetales	ANOG01000246.1	sediment marine water
495952339 Rhodopirellula sallentina SM41	WP_008676918.1	Bacteria	Planctomycetes	Planctomycetia	Planctomycetales	NZ_ANOH01000136.1	sediment near San Cataldo, Italy
496391882 Rhodopirellula sp SWK7	WP_009100872.1	Bacteria	Planctomycetes	Planctomycetia	Planctomycetales	NZ_ANOQ01000091.1	isolated from sediment near Tjärnö, Sweden
1125758223 Planctomycetaceae bacterium FC18	WP_075085889.1	Bacteria	Planctomycetes	Planctomycetia	Planctomycetales	NZ_LWSI01000041.1	associated with macroalge from Portugal: Porto, Foz
119862927 Psychromonas ingrahamii 37	ABM02404.1	Bacteria	Proteobacteria	γ-proteobacteria	Alteromonadales	CP000510.1	sea ice, off Point Barrow in northern Alaska
214037439 marine gamma proteobacterium HTCC2148	EEB78106.1	Bacteria	Proteobacteria	γ-proteobacteria	Cellvibrionales	DS999230.1	10 m water depth from station NH15
219551664 Vibrio parahaemolyticus 16	EED28642.1	Bacteria	Proteobacteria	γ-proteobacteria	Vibrionales	DS999325.1	no data
400758249 SAR86 cluster bacterium SAR86B	EJP72459.1	Bacteria	Proteobacteria	γ-proteobacteria	NA	JH611193.1	isolated as part of a large dataset composed predominantly from surface water marine samples collected along a voyage from Eastern North American coast to the Eastern Pacific Ocean, including locations in the Sargasso Sea, Panama Canal, and the Galapagos Islands
536747660 Vibrio coralliilyticus OCN008	ERB64611.1	Bacteria	Proteobacteria	γ-proteobacteria	Vibrionales	AVOO01000042.1	coral reef
410141827 Aliiglaciecola lipolytica E3	GAC16427.1	Bacteria	Proteobacteria	γ-proteobacteria	Alteromonadales	BAEN01000070.1	no data
410167343 Paraglaciecola psychrophila 170	GAC38158.1	Bacteria	Proteobacteria	γ-proteobacteria	Alteromonadales	BAES01000049.1	sea ice at high-latitude Arctic locations
511672296 Agarivorans albus MKT 106	GAD01867.1	Bacteria	Proteobacteria	γ-proteobacteria	Alteromonadales	BARX01000011.1	intestine of marine animals
931472258 Gammaproteobacteria bacterium isolate SG8 31	KPK53854.1	Bacteria	Proteobacteria	γ-proteobacteria	NA	LJTI01000177.1	Sulfate-rich zone estuary sediments 8-12 cm
931474159 Gammaproteobacteria bacterium SG8_31	KPK55639.1	Bacteria	Proteobacteria	γ-proteobacteria	NA	LJTI01000137.1	Sulfate-rich zone estuary sediments 8-12 cm
1082779914 Burkholderiales bacterium RIFCSPHIGHO2_12_FULL_69_20	OGA97325.1	Bacteria	Proteobacteria	β-proteobacteria	Burkholderiales	MESD01000215.1	subsurface metagenome, Rifle well FP-101 under high O2 conditions
1101254641 Zetaproteobacteria bacterium CG2 30 46 52	OIQ00041.1	Bacteria	Proteobacteria	ζ-proteobacteria	NA	MNZV01000010.1	ground water
1090773412 Vibrio hangzhouensis CGMCC 17062	SEG54255.1	Bacteria	Proteobacteria	γ-proteobacteria	Vibrionales	FNVG01000018.1	no data
1094357537 Thalassotalea agarivorans DSM 19706	SET34366.1	Bacteria	Proteobacteria	γ-proteobacteria	Alteromonadales	FOHK01000006.1	no data
487840110 Vibrio cholerae CT 5369-93	WP_001913576.1	Bacteria	Proteobacteria	γ-proteobacteria	Vibrionales	NZ_ADAL01000121.1	sewage
488497752 Grimontia indica AK16	WP_002541194.1	Bacteria	Proteobacteria	γ-proteobacteria	Vibrionales	NZ_ANFM02000039.1	no data
491570730 Vibrio campbellii HY01	WP_005428312.1	Bacteria	Proteobacteria	γ-proteobacteria	Vibrionales	NZ_DS179490.1	marine
492866000 Glaciecola pallidula DSM 14239 = ACAM 615	WP_006015369.1	Bacteria	Proteobacteria	γ-proteobacteria	Alteromonadales	NZ_BAEQ01000066.1	marine
493933063 Vibrio brasiliensis LMG 20546	WP_006877539.1	Bacteria	Proteobacteria	γ-proteobacteria	Vibrionales	NZ_AEVS01000008.1	no data
494431171 marine gamma proteobacterium HTCC2143	WP_007224925.1	Bacteria	Proteobacteria	γ-proteobacteria	NA	NZ_AAVT01000002.1	coastal region of Newport, Oregon.
494893934 Paraglaciecola arctica BSs20135	WP_007619979.1	Bacteria	Proteobacteria	γ-proteobacteria	Alteromonadales	NZ_BAEO01000029.1	no data
495316580 Reinekea blandensis MED297	WP_008041327.1	Bacteria	Proteobacteria	Gammaproteobacteria	Oceanospirillales	NZ_CH724149.1	mediteranian sea
497234730 Burkholderiales bacterium JOSHI_001	WP_009548992.1	Bacteria	Proteobacteria	β-proteobacteria	Burkholderiales	NZ_CM001438.1	no data
497392551 Vibrio sp HENC-03	WP_009706764.1	Bacteria	Proteobacteria	γ-proteobacteria	Vibrionales	NZ_JH976124.1	no data
498004894 Vibrio ordalii ATCC 33509	WP_010319050.1	Bacteria	Proteobacteria	γ-proteobacteria	Vibrionales	NZ_AEZC01000100.1	no data
498139365 Vibrio rotiferianus DAT722	WP_010453521.1	Bacteria	Proteobacteria	γ-proteobacteria	Vibrionales	NZ_AFAJ01000064.1	mud crab larvae aquaculture tank
499355778 Colwellia psychrerythraea 34H	WP_011044475.1	Bacteria	Proteobacteria	γ-proteobacteria	Alteromonadales	NC_003910.7	Arctic marine sediment
499394716 Vibrio vulnificus FORC_017	WP_011082183.1	Bacteria	Proteobacteria	γ-proteobacteria	Vibrionales	NZ_CP012740.1	no data
501283938 Shewanella woodyi ATCC 51908	WP_012326956.1	Bacteria	Proteobacteria	γ-proteobacteria	Alteromonadales	NC_010506.1	Seawater
503876189 Glaciecola nitratireducens FR1064	WP_014110183.1	Bacteria	Proteobacteria	γ-proteobacteria	Alteromonadales	NC_016041.1	seawater
505243873 Paraglaciecola psychrophila 170	WP_015430975.1	Bacteria	Proteobacteria	γ-proteobacteria	Alteromonadales	NC_020514.1	sea ice at high-latitude Arctic locations
505943926 Vibrio vulnificus MO6-24/O	WP_015727420.1	Bacteria	Proteobacteria	γ-proteobacteria	Vibrionales	NC_014966.1	no data
515528330 Enterovibrio norvegicus FF-454	WP_016961547.1	Bacteria	Proteobacteria	γ-proteobacteria	Vibrionales	NZ_AJWN02000035.1	seawater
515570530 Enterovibrio norvegicus FF-33	WP_017003336.1	Bacteria	Proteobacteria	γ-proteobacteria	Vibrionales	NZ_AJYD02000038.1	Filtered seawater
515573719 Enterovibrio norvegicus FF-162	WP_017006505.1	Bacteria	Proteobacteria	γ-proteobacteria	Vibrionales	NZ_AJYE02000109.1	Filtered seawater
515577661 Enterovibrio calviensis FF-85	WP_017010416.1	Bacteria	Proteobacteria	γ-proteobacteria	Vibrionales	NZ_AJYF02000222.1	seawater
515582047 Enterovibrio calviensis 1F-211	WP_017014771.1	Bacteria	Proteobacteria	γ-proteobacteria	Vibrionales	NZ_AJYG02000063.1	seawater
515596713 Vibrio breoganii ZF-55	WP_017029323.1	Bacteria	Proteobacteria	γ-proteobacteria	Vibrionales	NZ_AJYL02000001.1	seawater
515600427 Vibrio breoganii ZF-29	WP_017033027.1	Bacteria	Proteobacteria	γ-proteobacteria	Vibrionales	NZ_AJYM02000002.1	seawater
515619435 Vibrio genomosp F6 FF-238	WP_017052035.1	Bacteria	Proteobacteria	γ-proteobacteria	Vibrionales	NZ_AJYW02000160.1	seawater
515639290 Vibrio crassostreae ZF-91	WP_017071890.1	Bacteria	Proteobacteria	γ-proteobacteria	Vibrionales	NZ_AJZC02000073.1	seawater
515811929 Vibrio breoganii 1C10	WP_017242682.1	Bacteria	Proteobacteria	γ-proteobacteria	Vibrionales	NZ_AKXW02000168.1	seawater
515991191 Vibrio vulnificus NBRC 15645 = ATCC 27562	WP_017421774.1	Bacteria	Proteobacteria	γ-proteobacteria	Vibrionales	NZ_BCUB01000003.1	no data
517435916 Uliginosibacterium gangwonense DSM 18521	WP_018606806.1	Bacteria	Proteobacteria	β-proteobacteria	Rhodocyclales	NZ_KB892840.1	soil, wetland
517855941 Colwellia piezophila ATCC BAA-637	WP_019026149.1	Bacteria	Proteobacteria	γ-proteobacteria	Alteromonadales	NZ_KB905160.1	marine sediment
518444839 Psychromonas ossibalaenae JAMM 0738	WP_019615046.1	Bacteria	Proteobacteria	γ-proteobacteria	Alteromonadales	NZ_KB906989.1	Marine sediment beside whale carcasses
518659328 Vibrio splendidus 12E03	WP_019821075.1	Bacteria	Proteobacteria	γ-proteobacteria	Vibrionales	NZ_AJZD02000183.1	seawater
551029991 Candidatus Symbiobacter mobilis CR	WP_022774065.1	Bacteria	Proteobacteria	Betaproteobacteria	Burkholderiales	NC_022576.1	prokaryotic symbiosis in the phototrophic consortium "Chlorochromatium aggregatum
651236453 Aestuariibacter salexigens DSM15300	WP_026376345.1	Bacteria	Proteobacteria	γ-proteobacteria	Alteromonadales	NZ_AUBH01000006.1	no data
652564790 Aliagarivorans taiwanensis DSM 22990	WP_026958287.1	Bacteria	Proteobacteria	γ-proteobacteria	Alteromonadales	NZ_AUBZ01000007.1	no data
652581600 Aliagarivorans marinus DSM 23064	WP_026971459.1	Bacteria	Proteobacteria	γ-proteobacteria	Alteromonadales	NZ_AUBY01000017.1	no data
654554885 Enterovibrio calviensis DSM 14347	WP_028022281.1	Bacteria	Proteobacteria	γ-proteobacteria	Vibrionales	NZ_JHZA01000007.1	seawater
655482608 Psychromonas aquimarina ATCC BAA-1526	WP_028864419.1	Bacteria	Proteobacteria	γ-proteobacteria	Alteromonadales	NZ_AUAM01000036.1	Marine sediment beside whale carcasses
657351912 Thiomicrospira sp Milos-T2	WP_029408591.1	Bacteria	Proteobacteria	γ-proteobacteria	Thiotrichales	NZ_KL370892.1	marine shallow-water hydrothermal vent
695366480 Vibrio fortis Dalian14	WP_032550704.1	Bacteria	Proteobacteria	γ-proteobacteria	Vibrionales	NZ_JFFR01000013.1	associated with Strongylocentrotus intermedius (sea urchins)
740297466 Vibrio caribbeanicus T14	WP_038135364.1	Bacteria	Proteobacteria	γ-proteobacteria	Vibrionales	NZ_JRWR01000003.1	marine water
740340831 Vibrio pacinii DSM 19139	WP_038177488.1	Bacteria	Proteobacteria	γ-proteobacteria	Vibrionales	NZ_KL543978.1	no data
740351727 Vibrio sinaloensis T08	WP_038188127.1	Bacteria	Proteobacteria	γ-proteobacteria	Vibrionales	NZ_JRWP01000004.1	marine water
740377032 Vibrio variabilis T01	WP_038212124.1	Bacteria	Proteobacteria	γ-proteobacteria	Vibrionales	NZ_JRWM01000003.1	seawater
742408801 Vibrio rotiferianus CAIM 577 = LMG 21460	WP_038887920.1	Bacteria	Proteobacteria	γ-proteobacteria	Vibrionales	NZ_BAOI01000269.1	no data
742409407 Vibrio campbellii 200612B	WP_038888526.1	Bacteria	Proteobacteria	γ-proteobacteria	Vibrionales	NZ_BANY01000003.1	no data
742484147 Vibrio vulnificus JY1305	WP_038939200.1	Bacteria	Proteobacteria	γ-proteobacteria	Vibrionales	NZ_AFSW01000031.1	no data
742513401 Vibrio vulnificus E64MW E NeaNN c6,	WP_038968329.1	Bacteria	Proteobacteria	γ-proteobacteria	Vibrionales	NZ_AFSX01000006.1	no data
746400725 Vibrio navarrensis 08-2462	WP_039442894.1	Bacteria	Proteobacteria	γ-proteobacteria	Vibrionales	NZ_JMCI01000086.1	human blood
746407168 Vibrio vulnificus ATCC 33147	WP_039448752.1	Bacteria	Proteobacteria	γ-proteobacteria	Vibrionales	NZ_JRQR01000014.1	fish pathogen
746415001 Photobacterium gaetbulicola AD005a	WP_039456055.1	Bacteria	Proteobacteria	γ-proteobacteria	Vibrionales	NZ_JWLZ01000001.1	Coastal marine water
746422607 Vibrio navarrensis 0053-83	WP_039463204.1	Bacteria	Proteobacteria	γ-proteobacteria	Vibrionales	NZ_JMCF01000065.1	human wound
746427520 Vibrio vulnificus 99-578 DP-B1	WP_039467995.1	Bacteria	Proteobacteria	γ-proteobacteria	Vibrionales	NZ_JSVD01000004.1	no data
746435321 Vibrio sinaloensis AD032	WP_039475600.1	Bacteria	Proteobacteria	γ-proteobacteria	Vibrionales	NZ_JWLU01000007.1	Coastal marine water
746441425 Vibrio sinaloensis AD048	WP_039481470.1	Bacteria	Proteobacteria	γ-proteobacteria	Vibrionales	NZ_JWLV01000001.1	Coastal marine water
746499223 Vibrio vulnificus 2322	WP_039536454.1	Bacteria	Proteobacteria	γ-proteobacteria	Vibrionales	NZ_JQDS01000004.1	fish pond water-fish farm
746598647 Vibrio sinaloensis T47	WP_039624851.1	Bacteria	Proteobacteria	γ-proteobacteria	Vibrionales	NZ_JXBJ01000003.1	marine water
748299115 Vibrio owensii 47666-1	WP_039840769.1	Bacteria	Proteobacteria	γ-proteobacteria	Vibrionales	NZ_JPRC01000005.1	pathogen of prawns
749197755 Vibrio vulnificus 93U204	WP_040110433.1	Bacteria	Proteobacteria	γ-proteobacteria	Vibrionales	NZ_CP009262.1	no data
749888648 Agarivorans albus MKT106	WP_040307136.1	Bacteria	Proteobacteria	γ-proteobacteria	Alteromonadales	NZ_BARX01000011.1	no data
755138503 Vibrio diazotrophicus NBRC 103148	WP_042488649.1	Bacteria	Proteobacteria	γ-proteobacteria	Vibrionales	NZ_BBJY01000019.1	Echinoderm GI tract
757794123 Vibrio coralliilyticus RE98	WP_043011791.1	Bacteria	Proteobacteria	γ-proteobacteria	Vibrionales	NZ_CP009620.1	shellfish hatchery
762938765 Vibrio parahaemolyticus 16	WP_043886430.1	Bacteria	Proteobacteria	γ-proteobacteria	Vibrionales	NZ_DS999325.1	no data
765293668 Photobacterium gaetbulicola Gung47	WP_044621379.1	Bacteria	Proteobacteria	γ-proteobacteria	Vibrionales	NZ_CP005973.1	tidal flat on the west coast in Korea
779898551 Vibrio campbellii 051011F	WP_045371119.1	Bacteria	Proteobacteria	γ-proteobacteria	Vibrionales	NZ_BBKV01000055.1	marine
779918722 Vibrio campbellii 151112C	WP_045383138.1	Bacteria	Proteobacteria	γ-proteobacteria	Vibrionales	NZ_BBKW01000134.1	marine
779938640 Vibrio rotiferianus Oz08	WP_045392215.1	Bacteria	Proteobacteria	γ-proteobacteria	Vibrionales	NZ_BBLC01000464.1	no data
780355619 Vibrio sp S234-5	WP_045569123.1	Bacteria	Proteobacteria	γ-proteobacteria	Vibrionales	NZ_JZAM01000072.1	no data
782650204 Vibrio vulnificus SC9613	WP_045591188.1	Bacteria	Proteobacteria	γ-proteobacteria	Vibrionales	NZ_JZER01000124.1	seafood
782657475 Vibrio vulnificus SC9729	WP_045593734.1	Bacteria	Proteobacteria	γ-proteobacteria	Vibrionales	NZ_JZEQ01000021.1	no data
782669639 Vibrio vulnificus NV1	WP_045598648.1	Bacteria	Proteobacteria	γ-proteobacteria	Vibrionales	NZ_JZET01000036.1	no data
782697161 Vibrio vulnificus SC9740	WP_045609964.1	Bacteria	Proteobacteria	γ-proteobacteria	Vibrionales	NZ_JZEP01000105.1	no data
782704132 Vibrio vulnificus NV22	WP_045612706.1	Bacteria	Proteobacteria	γ-proteobacteria	Vibrionales	NZ_JZES01000092.1	no data
782733219 Vibrio vulnificus SC9794	WP_045623449.1	Bacteria	Proteobacteria	γ-proteobacteria	Vibrionales	NZ_JZEN01000041.1	tidal mudflat
782750516 Vibrio vulnificus SC9761	WP_045628599.1	Bacteria	Proteobacteria	γ-proteobacteria	Vibrionales	NZ_JZEO01000016.1	seafood
800949282 Vibrio neptunius S2394	WP_045977480.1	Bacteria	Proteobacteria	γ-proteobacteria	Vibrionales	NZ_JXXU01000068.1	Jellyfish
802111007 Vibrio vulnificus SC9629	WP_046029587.1	Bacteria	Proteobacteria	γ-proteobacteria	Vibrionales	NZ_JYGG01000066.1	seafood
809041643 Grimontia sp AD028 1	WP_046304591.1	Bacteria	Proteobacteria	γ-proteobacteria	Vibrionales	NZ_LASY01000054.1	Coastal marine water
823699162 Vibrio vulnificus CladeA-yb158	WP_047111508.1	Bacteria	Proteobacteria	γ-proteobacteria	Vibrionales	NZ_LBNN01000017.1	ills, fins and scales pooled from 10 healthy Tilapia fish grown in aquaculture ponds
835366827 Vibrio campbellii UMTGB204	WP_047476905.1	Bacteria	Proteobacteria	γ-proteobacteria	Vibrionales	NZ_JSFE01000001.1	marine associated with Didemnum molle (Green Barrel Tunicate)
873907004 Vibrio sp J2-1	WP_048613273.1	Bacteria	Proteobacteria	γ-proteobacteria	Vibrionales	NZ_CCJZ01000013.1	associated with living oyster
880807455 Vibrio crassostreae J5-19	WP_048659631.1	Bacteria	Proteobacteria	γ-proteobacteria	Vibrionales	NZ_CCJU01000055.1	associated with disease in oyster
914643420 Vibrio sp J2-15	WP_050634916.1	Bacteria	Proteobacteria	γ-proteobacteria	Vibrionales	NZ_LK934448.1	no data
914660393 Vibrio sp J2-31	WP_050651495.1	Bacteria	Proteobacteria	γ-proteobacteria	Vibrionales	NZ_LK933984.1	no data
915852479 Vibrio campbellii 602L	WP_050909111.1	Bacteria	Proteobacteria	γ-proteobacteria	Vibrionales	NZ_JPTF01000041.1	marine surface water
915858523 Vibrio harveyi KC13175	WP_050913756.1	Bacteria	Proteobacteria	γ-proteobacteria	Vibrionales	NZ_DF967931.1	associated with Litopenaeus vannamei (whiteleg shrimp)
916443462 Vibrio campbellii CAIM1500	WP_051117377.1	Bacteria	Proteobacteria	γ-proteobacteria	Vibrionales	NZ_JPTH01000245.1	Lutjanus guttatus liver (Spotted Rose Snapper)
924862760 Vibrio vulnificus V252	WP_053543277.1	Bacteria	Proteobacteria	γ-proteobacteria	Vibrionales	NZ_LIIO01000045.1	human wound
928997017 Ideonella sakaiensis	WP_054021206.1	Bacteria	Proteobacteria	β-proteobacteria	Burkholderiales	NZ_BBYR01000044.1	sediment from PET degrading factory
937082729 Vibrio splendidus UCD-SED7	WP_054547313.1	Bacteria	Proteobacteria	γ-proteobacteria	Vibrionales	NZ_LIZK01000004.1	seagrass sediment
941035253 Vibrio metoecus 07-2435	WP_055050307.1	Bacteria	Proteobacteria	γ-proteobacteria	Vibrionales	NZ_LCUE01000001.1	human wound
942463933 Vibrio crassostreae J5-5	WP_055319761.1	Bacteria	Proteobacteria	γ-proteobacteria	Vibrionales	NZ_CCJV01000093.1	associated with disease in oyster
944520030 Agarivorans gilvus WH0801	WP_055731608.1	Bacteria	Proteobacteria	γ-proteobacteria	Alteromonadales	NZ_CP013021.1	no data
970261225 Vibrio vulnificus ATCC 29306	WP_058645752.1	Bacteria	Proteobacteria	γ-proteobacteria	Vibrionales	NZ_LORY01000002.1	vibrio infection in human
970290076 Vibrio vulnificus ATCC 43382	WP_058666427.1	Bacteria	Proteobacteria	γ-proteobacteria	Vibrionales	NZ_LOSI01000001.1	vibrio infection in human
983353765 Vibrio vulnificus FORC_016	WP_060533144.1	Bacteria	Proteobacteria	γ-proteobacteria	Vibrionales	NZ_CP011776.1	human blood
991994998 Vibrio splendidus MOR2	WP_060982384.1	Bacteria	Proteobacteria	γ-proteobacteria	Vibrionales	NZ_LNRE01000004.1	shore seawater
992353306 Vibrio vulnificus ATL 6-1306	WP_061057768.1	Bacteria	Proteobacteria	γ-proteobacteria	Vibrionales	NZ_CP014048.1	human infection
1010909836 Vibrio cidicii 2423-01	WP_061895861.1	Bacteria	Proteobacteria	γ-proteobacteria	Vibrionales	NZ_LOBQ01000100.1	human blood
1010912343 Vibrio cidicii 2538-88	WP_061898254.1	Bacteria	Proteobacteria	γ-proteobacteria	Vibrionales	NZ_LOBR01000123.1	human blood
1010914344 Vibrio cidicii 1048-83	WP_061900117.1	Bacteria	Proteobacteria	γ-proteobacteria	Vibrionales	NZ_LOBP01000148.1	human blood
1011846174 Grimontia celer CECT 9029	WP_062664862.1	Bacteria	Proteobacteria	γ-proteobacteria	Vibrionales	NZ_FIZX01000002.1	surface seawater
1011894941 Grimontia marina CECT 8713	WP_062711646.1	Bacteria	Proteobacteria	γ-proteobacteria	Vibrionales	NZ_FIZY01000029.1	surface seawater
1027661394 Vibrio barjaei 3062	WP_063606839.1	Bacteria	Proteobacteria	γ-proteobacteria	Vibrionales	NZ_LQXO02000023.1	associated with Ruditapes decussatus (Grooved carpet shell)
1039426304 Shewanella sp Alg231 23	WP_064791263.1	Bacteria	Proteobacteria	γ-proteobacteria	Alteromonadales	NZ_FKJK01000001.1	Marine Sponge
1041569487 Vibrio breoganii FF50	WP_065209351.1	Bacteria	Proteobacteria	γ-proteobacteria	Vibrionales	NZ_CP016177.1	seawater
1042741052 Vibrio natriegens CCUG 16371	WP_065303737.1	Bacteria	Proteobacteria	γ-proteobacteria	Vibrionales	NZ_CP016348.1	isolate from salt marsh mud
1046204936 Vibrio breoganii 1A06	WP_065598362.1	Bacteria	Proteobacteria	γ-proteobacteria	Vibrionales	NZ_MAKG01000024.1	sea water
1055818331 Enterovibrio coralii CAIM912T1	WP_067411848.1	Bacteria	Proteobacteria	γ-proteobacteria	Vibrionales	NZ_LNTY01000006.1	Water extract of bleached Merulina ampliata
1057156359 Thalassotalea sp LPB0090	WP_068544274.1	Bacteria	Proteobacteria	γ-proteobacteria	Alteromonadales	NZ_CP017689.1	associated with Crassostrea gigas (Pacific oyster)
1084285548 Colwellia sp PAMC 20917	WP_070374120.1	Bacteria	Proteobacteria	γ-proteobacteria	Alteromonadales	NZ_CP014944.1	no data
1098554531 Vibrio rotiferianus HM-10	WP_071235803.1	Bacteria	Proteobacteria	γ-proteobacteria	Vibrionales	NZ_KV861323.1	liver of juvenile Hippocampus erectus (lined seahorse) with tail-rotted disease
1119681525 Vibrio vulnificus DAL-79087	WP_072600469.1	Bacteria	Proteobacteria	γ-proteobacteria	Vibrionales	NZ_LMXZ01000025.1	vibrio infection in human
1119686085 Vibrio fluvialis NCTC 11327	WP_072604925.1	Bacteria	Proteobacteria	γ-proteobacteria	Vibrionales	NZ_LMTE01000007.1	human feces
1121266987 Vibrio quintilis CECT 7734	WP_073581065.1	Bacteria	Proteobacteria	γ-proteobacteria	Vibrionales	NZ_FRFG01000017.1	seawater
1121293295 Vibrio aerogenes CECT 7868	WP_073605828.1	Bacteria	Proteobacteria	γ-proteobacteria	Vibrionales	NZ_FQXZ01000046.1	seagrass bed sediment
1140791601 Vibrio sp 10N26145E1 1	WP_076651708.1	Bacteria	Proteobacteria	γ-proteobacteria	Vibrionales	NZ_MKKP01000081.1	NA
1147295716 Vibrio campbellii LMB29	WP_077202203.1	Bacteria	Proteobacteria	γ-proteobacteria	Vibrionales	NZ_CP019294.1	45.2
1148474972 Vibrio campbellii 1114GL	WP_077262559.1	Bacteria	Proteobacteria	γ-proteobacteria	Vibrionales	NZ_CP019635.1	45.3
488789853 Treponema saccharophilum DSM 2985	WP_002702259.1	Bacteria	Spirochaetes	Spirochaetales	Spirochaetaceae	NZ_AGRW01000030.1	Bovine rumen
496394749 Treponema sp. JC4	WP_009103739.1	Bacteria	Spirochaetes	Spirochaetales	Spirochaetaceae	NZ_AJGU01000004.1	bovine rumen
503525388 Treponema brennaborense DSM 12168	WP_013759594.1	Bacteria	Spirochaetes	Spirochaetales	Spirochaetaceae	NC_015500.1	skin from ulcerative lesion of bovine foot infected with digital dermatitis
551313678 Treponema bryantii NK4A124	WP_022933544.1	Bacteria	Spirochaetes	Spirochaetales	Spirochaetaceae	NZ_ATWV01000024.1	no data
609224323 Salinispira pacificaL21-RPul-D2	WP_024267116.1	Bacteria	Spirochaetes	Spirochaetales	Spirochaetaceae	NC_023035.1	no data
740232585 Treponema sp. C6A8	WP_038073801.1	Bacteria	Spirochaetes	Spirochaetales	Spirochaetaceae	NZ_JHVB01000005.1	no data
918003827 Treponema caldarium DSM7334	WP_052296413.1	Bacteria	Spirochaetes	Spirochaetales	Spirochaetaceae	NC_015732.1	Fresh water hot spring
1071946687 Candidatus Marispirochaeta associata JC231	WP_069893415.1	Bacteria	Spirochaetes	Spirochaetales	Spirochaetaceae	NZ_JWTM01000186.1	saline soil
1124355207 Treponema bryantii B25	WP_074645719.1	Bacteria	Spirochaetes	Spirochaetales	Spirochaetaceae	NZ_FOFU01000018.1	no data
1124649602 Treponema bryantii XBD1002	WP_074929665.1	Bacteria	Spirochaetes	Spirochaetales	Spirochaetaceae	NZ_FORI01000001.1	no data
672393386 Candidatus Moduliflexus flocculans UASB14	GAK53004.1	Candidatus Moduliflexus flocculans	unclassified	NA	NA	DF820459.1	wastewater treatment system
1083403056 Candidatus Eisenbacteria bacterium RBG 16 71 46	OGF14517.1	candidatus eisenbacteria	unclassified	NA	NA	MFFQ01000049.1	Rifle background sediment
494654926 Pedosphaera parvula Ellin514	WP_007412870.1	Bacteria	Verrucomicrobia	Verrucomicrobiae	Verrucomicrobiales	NZ_ABOX02000002.1	pasture soil
495379986 Verrucomicrobiae bacterium DG1235	WP_008104697.1	Bacteria	Verrucomicrobia	Verrucomicrobiae	Verrucomicrobiales	NZ_DS990592.1	marine
918088776 Verrucomicrobia bacterium SCGC AAA164-O14	WP_052329088.1	Bacteria	Verrucomicrobia	NA	NA	NZ_HF539891.1	surface water of the Gulf of Maine
Euglenophyceae orthologs
Identification number	Database	Species	Domain	Phylum	Class	Order	Isolation sources
EgP1 (in this study)	Ref. 14	Euglena gracilis var. saccharophila	Eukaryota	Euglenozoa	Euglenophyceae	Euglenales	fresh water
EgP2	Ref. 14	Euglena gracilis var. saccharophila	Eukaryota	Euglenozoa	Euglenophyceae	Euglenales	fresh water
EgP3	Ref. 14	Euglena gracilis var. saccharophila	Eukaryota	Euglenozoa	Euglenophyceae	Euglenales	fresh water
EgP4	Ref. 14	Euglena gracilis var. saccharophila	Eukaryota	Euglenozoa	Euglenophyceae	Euglenales	fresh water
200380720	http://marinemicroeukaryotes.org/	Eutreptiella gymnastica CCMP1594	Eukaryota	Euglenozoa	Euglenophyceae	Eutreptiales	marine
200416338	http://marinemicroeukaryotes.org/	Eutreptiella gymnastica CCMP1594	Eukaryota	Euglenozoa	Euglenophyceae	Eutreptiales	marine
200418968	http://marinemicroeukaryotes.org/	Eutreptiella gymnastica CCMP1594	Eukaryota	Euglenozoa	Euglenophyceae	Eutreptiales	marine
750	http://euglenadb.org/	Euglena gracilis Z	Eukaryota	Euglenozoa	Euglenophyceae	Euglenales	fresh water
1135	http://euglenadb.org/	Euglena gracilis Z	Eukaryota	Euglenozoa	Euglenophyceae	Euglenales	fresh water
BAV19384.1	NCBI	Euglena gracilis NIES-47	Eukaryota	Euglenozoa	Euglenophyceae	Euglenales	fresh water
Pro_7066 (in this study)	Prozomix metagenome database	NA	Bacteria	Bacteroidetes	Flavobacteriia	NA	NA
