# Supplementary material for: Identification of Euglena gracilis β-1,3-glucan phosphorylase and establishment of a new glycoside hydrolase (GH) family GH149
Source: J Biol Chem. 2018 Jan 9;293(8):2865–76. doi: 10.1074/jbc.RA117.000936 (PMC5827456; doi:10.1074/jbc.RA117.000936)
Supplement: Supporting Information [file supp_RA117.000936_133879_1_supp_40412_p161qh.xlsx]

## Sheet: sheet1
Euglena sequences identified from Mascot search	Molecular Weight	Number of exclusive unique peptide count	BLAST hit	%identity	E-value
m.79870_dark	11 kDa	3	zinc-binding alcohol dehydrogenase family protein (Hyalangium minutum	62	1e-24
m.21700_dark	13 kDa	3	Amoebiasin-1, putative [Entamoeba invadens IP1]	38	2e-11
m.11948_dark	13 kDa	3	stress protein [Microtetraspora glauca]	42	6e-12
m.7066_dark	14 kDa	3	vacuolar H+ ATPase F subunit [Dictyostelium discoideum AX4]	63	1e-44
m.18114_dark	15 kDa	5	hypothetical protein BI308_08655 [Roseofilum reptotaenium AO1-A]	51	4e-35
m.11320_light	15 kDa	7	PREDICTED: reactive Intermediate Deaminase A, chloroplastic-like [Brassica napus]	61	4e-42
m.10229_light	15 kDa	7	glutathione S-transferase [Rhizobium anhuiense]	40	6e-18
m.12772_dark	15 kDa	3	DNA/RNA-binding protein, putative [Plasmodium falciparum 3D7]	33	4e-07
m.13968_dark	16 kDa	3	PREDICTED: succinate dehydrogenase assembly factor 4, mitochondrial [Gossypium raimondii]	49	3e-09
m.10231_light	16 kDa	3	glutaredoxin [Novosphingobium capsulatum]	40	2e-18
m.15369_dark	16 kDa	5	hypothetical protein GUITHDRAFT_151036 [Guillardia theta CCMP2712]	29	4e-10
m.11225_dark	16 kDa	7	glutathione S-transferase [Methylobacterium radiotolerans]	50	2e-19
m.37482_light	18 kDa	3	PREDICTED: oxalate--CoA ligase [Erythranthe guttata]	41	4e-17
m.286_dark	18 kDa	4	eukaryotic translation initiation factor 5A [Alternaria alternata]	61	9e-63
m.9214_light	19 kDa	9	predicted protein [Phaeodactylum tricornutum CCAP 1055/1]	49	1e-43
m.15794_light	19 kDa	4	PREDICTED: dual specificity protein phosphatase 5 [Callorhinchus milii]	37	2e-23
m.12763_dark	20 kDa	3	hypothetical protein EMIHUDRAFT_239514 [Emiliania huxleyi CCMP1516]	68	5e-79
m.21012_dark	20 kDa	3	UV excision repair protein Rad23 [Fistulina hepatica ATCC 64428]	30	8e-18
m.33004_light	21 kDa	5	hypothetical protein EMIHUDRAFT_445645 [Emiliania huxleyi CCMP1516]	53	5e-50
m.3416_dark	21 kDa	3	NADP-specific glutamate dehydrogenase [Acidovorax sp. RAC01]	81	6e-110
m.67685_light	22 kDa	3	hypothetical protein M438DRAFT_357250 [Aureobasidium pullulans EXF-150]	40	0.0003
m.80031_light	22 kDa	3	no hit
m.17258_light	23 kDa	7	glycine cleavage system protein H [Hoeflea sp. IMCC20628]	38	5e-22
m.172_dark	23 kDa	14	FMN-dependent NADH-azoreductase [Pseudomonas linyingensis]	61	3e-89
m.32921_dark	23 kDa	3	PREDICTED: iron-sulfur cluster co-chaperone protein HscB, mitochondrial-like isoform X2 [Sinocyclocheilus anshuiensis]	30	3e-21
m.18100_dark	24 kDa	6	hypothetical protein EMIHUDRAFT_444876 [Emiliania huxleyi CCMP1516]	62	1e-88
m.331_dark	24 kDa	5	superoxide dismutase [Sedimenticola thiotaurini]	57	3e-71
m.32739_light	24 kDa	5	hypothetical protein A2167_06680 [Planctomycetes bacterium RBG_13_46_10]	36	2e-29
m.50981_dark	25 kDa	3	zinc-binding alcohol dehydrogenase family protein [Hyalangium minutum]	56	1e-66
m.19245_dark	25 kDa	4	SHMT, serine hydroxymethyltransferase [Blastocystis sp. ATCC 50177/Nand II]	64	1e-99
m.3618_dark	25 kDa	4	vacuolar ATP synthase subunit e [Culex quinquefasciatus]	38	1e-37
m.3628_dark	25 kDa	3	type 1 glutamine amidotransferase domain-containing protein [Rhizobium sp. 2MFCol3.1]	53	8e-70
m.32237_dark	26 kDa	3	Rab family, other [Strigomonas culicis]	49	2e-71
m.21646_dark	26 kDa	3	triosephosphate isomerase [Trachelomonas volvocina]	86	7e-107
m.3446_light	26 kDa	14	predicted protein [Phaeodactylum tricornutum CCAP 1055/1]	52	2e-72
m.50359_dark	26 kDa	4	unnamed protein product [Bodo saltans]	32	2e-10
m.17475_dark	27 kDa	7	4-carboxymuconolactone decarboxylase [Fragilariopsis cylindrus CCMP1102]	38	9e-32
m.46464_dark	27 kDa	8	hypothetical protein MNEG_4609 [Monoraphidium neglectum]	63	2e-98
m.15106_dark	27 kDa	3	conserved unknown protein [Ectocarpus siliculosus]	38	1e-42
m.10828_dark	27 kDa	5	Adaptin earbinding coat-associated protein 2 (NECAP-2) isoform 2, putative [Acanthamoeba castellanii str. Neff]	49	2e-57
m.53400_dark (+1)	28 kDa	4	no hit
m.49487_light	29 kDa	12	PREDICTED: ES1 protein homolog, mitochondrial isoform X2 [Strongylocentrotus purpuratus	56	8e-98
m.16269_dark (+1)	29 kDa	3	glutathione-s-transferase (ISS) [Ostreococcus tauri]	48	2e-65
m.86177_dark	30 kDa	3	hypothetical protein CONCODRAFT_19301 [Conidiobolus coronatus NRRL 28638]	34	1e-41
m.12512_dark (+1)	30 kDa	7	calcineurin B-like protein [Euglena gracilis]	49	4e-72
m.81_dark	30 kDa	3	Tankyrase [Symbiodinium microadriaticum]	42	4e-65
m.76395_light (+1)	30 kDa	3	hypothetical protein AUJ96_28535 [Armatimonadetes bacterium CG2_30_66_41]	49	4e-73
m.56797_light	31 kDa	7	succinate-semialdehyde dehydrogenase [Salinivirga cyanobacteriivorans]	59	1e-115
m.16140_dark	31 kDa	7	caffeoyl-CoA O-methyltransferase [Crinalium epipsammum]	45	4e-55
m.68978_dark (+1)	31 kDa	4	Hypothetical protein, putative [Bodo saltans	48	9e-79
m.125_dark (+1)	32 kDa	3	ribulose-bisphosphate carboxylase [Euglena gracilis]	99	0
m.10171_light	32 kDa	4	methyltransferase [Candidatus Nitrospira inopinata]	48	6e-59
m.51716_light (+1)	32 kDa	3	hypothetical protein LOTGIDRAFT_236265 [Lottia gigantea]	54	2e-91
m.60001_dark (+3)	33 kDa	3	Phosphoribosylformimino-5-aminoimidazole carboxamide ribotide isomerase [Pycnoporus coccineus BRFM310]	60	2e-109
m.28123_light (+1)	33 kDa	4	Short chain dehydrogenase [Labilithrix luteola]	53	3e-95
m.35384_light	33 kDa	5	NAD(P)-dependent oxidoreductase [Noviherbaspirillum humi]	47	1e-74
m.39212_dark (+1)	33 kDa	4	S-formylglutathione hydrolase [Marinobacter sp. T13-3]	59	6e-110
m.3232_dark (+1)	33 kDa	3	pyridoxal biosynthesis lyase PdxS [Chloroflexi bacterium OLB13]	72	2e-148
m.53885_dark (+1)	34 kDa	7	CBS domain containing protein [Acanthamoeba castellanii str. Neff]	28	7e-24
m.34687_light (+1)	34 kDa	3	3-hydroxyisobutyrate dehydrogenase [Advenella kashmirensis]	51	4e-89
m.31657_dark (+1)	34 kDa	3	hypothetical protein CBC74_03460 [Crocinitomicaceae bacterium TMED114]	46	3e-49
m.138_dark	34 kDa	4	RecName: Full=Elongation factor 1-alpha; Short=EF-1-alpha	99	0
m.29683_light	34 kDa	14	quinone oxidoreductase [Dechloromonas aromatica]	70	5e-155
m.15568_light	34 kDa	11	Methylmalonate-semialdehyde dehydrogenase [Phytophthora megakarya]	60	2e-141
m.244_dark	34 kDa	7	RGG repeats nuclear RNA binding protein A [Arachis duranensis	29	0.086
m.4018_light (+1)	34 kDa	3	hypothetical protein BSLG_05151 [Batrachochytrium salamandrivorans]	27	0.54
m.6701_dark	35 kDa	3	alkene reductase [Pedosphaera parvula]	61	2e-131
m.7023_light	35 kDa	17	hypothetical protein AK812_SmicGene31809 [Symbiodinium microadriaticum]	50	1e-95
m.30042_dark (+2)	35 kDa	3	hypothetical protein PBRA_006275 [Plasmodiophora brassicae]	43	6e-68
m.11257_light (+1)	35 kDa	4	phosphoglycerate mutase [Reticulomyxa filosa]	60	7e-111
m.11743_dark	35 kDa	6	hypothetical protein SDRG_00935 [Saprolegnia diclina VS20]	33	7e-40
m.3271_dark (+2)	35 kDa	12	ornithine transcarbamylase 2 [Euglena gracilis]	100	0
m.42147_dark (+1)	35 kDa	6	Haloacid dehalogenase-like hydrolase [Ectocarpus siliculosus]	53	3e-100
m.39672_dark (+3)	36 kDa	3	no hit
m.31673_dark (+1)	36 kDa	3	conserved hypothetical protein, fragment [Trypanosoma vivax Y486]	47	1e-92
m.6706_light (+1)	37 kDa	5	hypothetical protein CICLE_v10028769mg [Citrus clementina]	45	6e-77
m.10767_dark (+1)	37 kDa	11	Adenosine kinase 2 [Ananas comosus]	56	4e-123
m.6726_dark (+3)	37 kDa	11	putative aldo-keto reductase 1 [Symbiodinium microadriaticum]	53	6e-78
m.13900_light (+1)	37 kDa	8	hypothetical protein DB31_7462 [Hyalangium minutum]	58	6e-122
m.15850_light	38 kDa	15	transaldolase [Rattus norvegicus]	66	2e-146
m.37271_dark (+3)	38 kDa	8	PREDICTED: N-acetylneuraminate lyase-like [Crassostrea gigas]	33	3e-44
m.32429_dark (+3)	38 kDa	3	hypothetical protein GUITHDRAFT_82106 [Guillardia theta CCMP2712]	43	2e-80
m.7641_dark	39 kDa	5	heterogeneous nuclear ribonucleoprotein A0-like [Oryzias latipes]	28	6e-34
m.11846_light (+5)	39 kDa	7	cysteine proteinase [Fragilariopsis cylindrus CCMP1102]	56	7e-132
m.20849_dark (+1)	39 kDa	7	GDP-fucose synthetase [Exiguobacterium undae]	62	2e-150
m.27481_light (+2)	39 kDa	5	lactyolglutathione lyase [Phaeodactylum tricornutum CCAP 1055/1]	62	3e-135
m.15732_dark (+1)	39 kDa	4	L-iditol 2-dehydrogenase [Fistulifera solaris]	58	1e-139
m.11264_dark (+4)	39 kDa	3	hypothetical protein AK812_SmicGene9704 [Symbiodinium microadriaticum]	40	4e-59
m.49_dark (+1)	39 kDa	13	glyceraldehyde-3-phosphate dehydrogenase [Euglena gracilis]	100	0
m.20090_light (+5)	39 kDa	13	hypothetical protein GPECTOR_161g124 [Gonium pectorale]	72	0
m.15808_dark (+1)	40 kDa	5	hypothetical protein SELMODRAFT_411711 [Selaginella moellendorffii]	48	3e-105
m.26124_dark	40 kDa	9	oxidoreductase [Euglena gracilis]	99	4e-112
m.11777_dark (+18)	41 kDa	3	methyltransferase type 11 [Candidatus Marithrix sp. Canyon 246]	64	1e-165
m.3497_light (+1)	41 kDa	12	fructose-1,6-bisphosphate aldolase [Euglena gracilis]	95	0
m.372_dark (+9)	41 kDa	6	alanine dehydrogenase [Shewanella sp. ANA-3]	73	0
m.219_dark	41 kDa	3	oxygen-evolving enhancer protein 1 precursor [Euglena gracilis]	100	0
m.4324_dark	41 kDa	12	no hit
m.75_dark (+2)	42 kDa	18	NAD-dependent alcohol dehydrogenase [Euglena gracilis]	99	0
m.18570_dark (+1)	42 kDa	6	PREDICTED: chaperone protein ClpB4, mitochondrial [Citrus sinensis]	52	2e-88
m.442_dark	42 kDa	14	ketol-acid reductoisomerase [Proteobacteria bacterium TMED154]	69	0
m.25814_light	42 kDa	7	aspartate-semialdehyde dehydrogenase [Neiella marina]	66	4e-180
m.3284_dark (+1)	43 kDa	17	phosphoserine aminotransferase [Galdieria sulphuraria]	65	0
m.13040_dark (+1)	43 kDa	11	putative 3-ketoacyl-CoA thiolase [Euglena gracilis]	99	0
m.13600_dark (+4)	43 kDa	12	aldo/keto reductase [Euglena gracilis]	99	ae-172
m.6874_dark (+1)	43 kDa	4	pyruvate dehydrogenase E1 alpha subunit [Euglena gracilis]	100	0
m.1629_dark	43 kDa	3	actin [Euglena gracilis]	99	0
m.14951_dark (+3)	43 kDa	6	NAD-dependent epimerase/dehydratase family protein [Phycisphaera mikurensis]	73	0
m.30422_light (+1)	43 kDa	5	predicted protein [Nematostella vectensis]	46	4e-102
m.435_dark (+1)	45 kDa	4	DEAD-box ATP-dependent RNA helicase [Klebsormidium nitens]	82	0
m.20595_dark (+1)	45 kDa	5	acyl-CoA dehydrogenase [Hahella chejuensis]	59	7e-166
m.77563_light	45 kDa	4	hypothetical protein SELMODRAFT_120297 [Selaginella moellendorffii]	45	8e-86
m.19242_dark (+1)	46 kDa	7	hypothetical protein GUITHDRAFT_91943 [Guillardia theta CCMP2712]	74	0
m.44288_dark (+1)	46 kDa	7	hypothetical protein A2Y12_15210 [Planctomycetes bacterium GWF2_42_9]	62	0
m.27401_dark	46 kDa	11	phosphoribosylamine--glycine ligase [Kordiimonas lipolytica]	61	3e-176
m.37348_dark (+1)	47 kDa	15	ATP sulfurylase [Coccomyxa subellipsoidea C-169]	70	0
m.3987_dark (+3)	47 kDa	5	succinate-CoA ligase [Polysphondylium pallidum PN500]	51	9e-140
m.65974_dark (+1)	47 kDa	10	histidinol dehydrogenase [Chitinophaga rupis]	63	0
m.405_dark	47 kDa	7	cytosolic phosphoglycerate kinase [Euglena gracilis]	98	0
m.1600_dark (+1)	47 kDa	6	D-3-phosphoglycerate dehydrogenase [Galdieria sulphuraria]	62	0
m.198_dark	48 kDa	8	enolase [Euglena gracilis]	100	0
m.2778_dark (+2)	49 kDa	24	PREDICTED: ornithine aminotransferase, mitochondrial-like [Lingula anatina]	68	0
m.65835_light (+5)	49 kDa	3	no hit
m.50174_light	50 kDa	4	succinate semialdehyde dehydrogenase [Phaeodactylum tricornutum CCAP 1055/1]	52	2e-164
m.86_dark	50 kDa	19	glutamate dehydrogenase [Burkholderiales bacterium RIFCSPLOWO2_12_FULL_65_40]	81	0
m.13194_light (+1)	50 kDa	19	putative RAB GDP dissociation inhibitor alpha [Trypanosoma congolense IL3000]	59	0
m.8374_dark	50 kDa	7	DUF1015 domain-containing protein [Malonomonas rubra]	55	1e-170
m.39260_dark (+6)	50 kDa	3	PREDICTED: polyadenylate-binding protein 4-like isoform X1 [Ciona intestinalis]	47	3e-103
m.10179_light (+1)	51 kDa	9	hypothetical protein PHYSODRAFT_554034 [Phytophthora sojae]	60	0
m.216_dark (+7)	51 kDa	3	plastid glyceraldehyde 3-phosphate dehydrogenase [Euglena gracilis]	100	0
m.12750_light (+1)	51 kDa	7	saccharopine dehydrogenase [Candidatus Thorarchaeota archaeon SMTZ1-45]	54	6e-159
m.12542_dark (+3)	52 kDa	13	dihydrolipoyl dehydrogenase [Euglena gracilis]	99	0
m.23377_dark (+1)	52 kDa	3	putative Aspartyl aminopeptidase [Leptomonas seymouri]	52	2e-167
m.4323_dark	52 kDa	6	cytosolic fructose-1,6-bisphosphatase [Euglena gracilis]	99	0
m.7243_dark	52 kDa	11	glycine hydroxymethyltransferase [Strigomonas galati]	63	0
m.11360_light (+1)	52 kDa	6	no hit
m.3928_light	53 kDa	22	methionine S-adenosyl transferase [Euglena gracilis]	100	0
m.11230_dark (+3)	53 kDa	10	orotate phosphoribosyltransferase and orotidine-5'-monophosphate decarboxylase [Euglena gracilis]	100	0
m.4000_dark (+2)	54 kDa	5	UDP-glucose dehydrogenase [Capsaspora owczarzaki ATCC 30864]	65	0
m.17873_dark (+1)	54 kDa	6	6-phosphogluconate dehydrogenase [Euglena gracilis]	99	0
m.34150_dark (+2)	54 kDa	8	PREDICTED: ubiquitin carboxyl-terminal hydrolase 6 [Rhinolophus sinicus]	43	1e-122
m.182_dark	54 kDa	14	fructose-1,6-bisphosphate aldolase [Euglena gracilis]	80	0
m.20400_dark (+1)	55 kDa	3	hypothetical protein DICPUDRAFT_8590 [Dictyostelium purpureum]	30	6e-26
m.11265_light (+3)	55 kDa	18	succinate-semialdehyde dehydrogenase [Armatimonadetes bacterium CG2_30_66_41]	59	0
m.7166_dark	55 kDa	18	vacuolar ATP synthase subunit B [Trypanosoma rangeli SC58]	76	0
m.12514_dark	56 kDa	3	predicted protein [Ostreococcus lucimarinus CCE9901]	60	0
m.10288_dark (+1)	56 kDa	3	unnamed protein product [Vitrella brassicaformis CCMP3155]	65	0
m.4766_dark	56 kDa	4	PREDICTED: serine/threonine-protein phosphatase 5 [Neodiprion lecontei]	58	0
m.52788_light	57 kDa	14	aldehyde dehydrogenase [bacterium SM23_31]	64	0
m.7611_dark (+1)	57 kDa	4	cytosolic NADP malic enzyme [Coccomyxa subellipsoidea C-169]	58	0
m.21334_dark (+1)	57 kDa	3	predicted protein [Ostreococcus lucimarinus CCE9901]	60	0
m.10263_dark	58 kDa	4	no hit
m.10548_dark (+1)	58 kDa	19	predicted protein [Physcomitrella patens]	54	0
m.12633_dark (+1)	59 kDa	4	T-complex protein 1 subunit alpha [Batrachochytrium dendrobatidis JEL423]	62	0
m.36204_dark (+1)	59 kDa	15	imidazole glycerol phosphate synthase hisHF [Salpingoeca rosetta]	66	0
m.10160_light (+5)	61 kDa	3	3-oxoacyl-synth [Coccomyxa subellipsoidea C-169]	67	0
m.17815_dark (+1)	61 kDa	3	DUF2252 domain-containing protein [Catalinimonas alkaloidigena]	32	5e-46
m.322_dark	62 kDa	9	heat shock protein 60 [Euglena gracilis]	100	0
m.25777_dark (+1)	62 kDa	8	hypothetical protein GUITHDRAFT_80753 [Guillardia theta CCMP2712]	52	0
m.36998_light (+2)	62 kDa	4	ATP-dependent chaperone ClpB [cyanobacterium PCC 7702]	57	0
m.1638_dark (+2)	62 kDa	3	heat shock protein 60 [Euglena gracilis]	63	0
m.37941_dark (+1)	62 kDa	5	NAD(P)/FAD-dependent oxidoreductase [Aquabacterium sp. NJ1]	37	1e-67
m.26_dark (+1)	63 kDa	5	hypothetical protein GUITHDRAFT_166346 [Guillardia theta CCMP2712]	36	7e-91
m.24430_dark (+3)	63 kDa	3	glycine--tRNA ligase [Opitutales bacterium TMED158]	61	0
m.12652_dark (+1)	64 kDa	7	dihydroxy-acid dehydratase [Sphaeroforma arctica JP610]	76	0
m.12627_dark (+2)	64 kDa	4	fumarate hydratase [Nannochloropsis gaditana]	77	0
m.3567_dark	64 kDa	7	hsp70-Hsp90 organizing protein-like [Ananas comosus]	48	1e-168
m.52047_dark (+1)	64 kDa	4	regulator of chromosomal condensation, putative [Bodo saltans]	28	3e-44
m.7034_dark	64 kDa	14	phosphoglucomutase [Saprolegnia diclina VS20]	60	0
m.19787_dark (+1)	65 kDa	6	unnamed protein product [Coffea canephora]	59	0
m.3234_dark (+6)	66 kDa	18	NAD-dependent malic enzyme [Thermus amyloliquefaciens]	55	0
m.7761_dark	66 kDa	6	glucose-6-phosphate isomerase [Clarkia lewisii]	65	0
m.22013_dark (+2)	67 kDa	3	coagulation factor 5/8 type domain-containing protein [Reticulomyxa filosa]	48	3e-166
m.21806_light	67 kDa	8	phosphoribosylaminoimidazolecarboxamide formyltransferase/IMP cyclohydrolase [Hesseltinella vesiculosa]	64	0
m.1598_dark (+1)	67 kDa	25	hypothetical protein TRIADDRAFT_35480 [Trichoplax adhaerens]	55	7e-170
m.11884_light (+1)	68 kDa	15	V-type ATPase, A subunit [Trypanosoma rangeli SC58]	70	0
m.3556_dark (+5)	69 kDa	6	polyadenylate-binding protein 4-like [Anoplophora glabripennis]	47	3e-175
m.30934_light	69 kDa	4	cytosolic glutamyl tRNA synthetase [Euglena gracilis]	99	0
m.71638_light (+1)	69 kDa	3	leukotriene A-4 hydrolase [Oryzias latipes]	45	3e-162
m.16531_dark (+2)	70 kDa	3	WD40 repeat-containing protein, putative [Bodo saltans]	66	0
m.12312_light (+1)	70 kDa	16	molecular chaperone DnaK [Pleomorphobacterium xiamenense]	57	0
m.11231_light (+1)	71 kDa	3	PREDICTED: vigilin-like [Sinocyclocheilus rhinocerous	25	2e-09
m.3566_dark	71 kDa	5	putative kinesin [Leishmania major strain Friedlin]	32	2e-63
m.2723_dark (+1)	71 kDa	29	heat shock protein mitochondrial precursor [Perkinsela sp. CCAP 1560/4]	66	0
m.3148_dark	72 kDa	4	polyadenylate binding protein [Neocallimastix californiae]	49	0
m.23187_dark (+1)	72 kDa	5	aspartyl-tRNA synthetase [Trypanosoma theileri]	55	0
m.10084_light (+1)	72 kDa	4	hypothetical protein STCU_05414 [Strigomonas culicis]	47	2e-09
m.21935_dark (+1)	73 kDa	9	unnamed protein product [Phytomonas sp. isolate EM1]	63	0
m.120_dark (+1)	73 kDa	24	hsp70 [Perkinsela sp. CCAP 1560/4]	78	0
m.12767_light (+13)	73 kDa	27	transketolase [Euglena gracilis]	99	0
m.11240_dark (+1)	73 kDa	3	cysteinyl-tRNA synthetase [Polysphondylium pallidum PN500]	51	0
m.199_dark	74 kDa	27	acetyl CoA synthetase [Chlamydomonas reinhardtii]	60	0
m.168_dark	75 kDa	4	hypothetical protein DICPUDRAFT_147099 [Dictyostelium purpureum]	33	2e-32
m.14720_light	75 kDa	4	plastid sedoheptulose-1,7-bisphosphatase [Euglena clara]	85	0
m.57688_dark (+1)	75 kDa	3	mitochondrial intermediate peptidase [Perkinsela sp. CCAP 1560/4]	33	9e-98
m.3346_light (+1)	76 kDa	4	hypothetical protein FisN_14Lh325 [Fistulifera solaris]	27	0.0006
m.11898_light (+1)	78 kDa	4	prolyl-tRNA synthetase, putative [Bodo saltans]	55	0
m.11199_light (+1)	79 kDa	5	Isopropylmalate dehydratase [Guillardia theta CCMP2712]	69	0
m.3154_dark (+3)	79 kDa	7	methylmalonyl-CoA mutase [Euglena gracilis]	99	0
m.11283_dark	80 kDa	4	asparagine--tRNA ligase [Microcystis aeruginosa]	52	5e-161
m.10910_dark (+1)	80 kDa	16	malate synthase G [Acidovorax delafieldii]	78	0
m.10568_dark (+1)	82 kDa	19	glycyl-tRNA synthetase [Emiliania huxleyi CCMP1516]	53	0
m.28527_light	83 kDa	34	isocitrate dehydrogenase (NADP(+)) [Paraburkholderia xenovorans]	71	0
m.21623_dark (+1)	86 kDa	5	WD40 repeat domain-containing protein [Planktothrix prolifica]	41	1e-33
m.37470_dark (+7)	86 kDa	6	selenoprotein O [Micromonas commoda]	46	2e-173
m.3583_light (+2)	86 kDa	3	kinesin [Trypanosoma cruzi strain CL Brener]	46	3e-91
m.17398_dark (+1)	87 kDa	20	hypothetical protein GUITHDRAFT_159401 [Guillardia theta CCMP2712]	50	0
m.3102_dark	90 kDa	4	plastid transketolase [Euglena gracilis]	99	0
m.8430_light	90 kDa	6	Hemicentin-1 [Symbiodinium microadriaticum]	31	1e-10
m.14502_dark	92 kDa	5	membrane-associated protein, putative [Bodo saltans]	26	9e-52
m.24362_dark	92 kDa	8	PREDICTED: glycerol kinase-like isoform X4 [Lingula anatina]	56	2e-161
m.14920_light	95 kDa	3	major vault protein, putative [Bodo saltans]	64	0
m.15620_light	97 kDa	14	Puromycin-sensitive aminopeptidase [Symbiodinium microadriaticum]	52	0
m.468_dark	98 kDa	23	bifunctional aconitate hydratase 2/2-methylisocitrate dehydratase [Gammaproteobacteria bacterium RIFCSPLOWO2_02_FULL_57_10]	76	0
m.31840_dark	99 kDa	13	argonaute [Naegleria gruberi]	30	3e-95
m.20583_dark	100 kDa	4	aconitase, putative [Bodo saltans]	63	0
m.12398_light	100 kDa	3	PREDICTED: cell division cycle and apoptosis regulator protein 1-like [Trachymyrmex septentrionalis]	28	1e-05
m.77593_light	101 kDa	3	predicted protein [Naegleria gruberi]	26	3e-76
m.12663_dark	102 kDa	3	PREDICTED: multiple C2 and transmembrane domain-containing protein 1-like [Sinocyclocheilus grahami]	28	5e-27
m.17228_light	104 kDa	3	serine/threonine protein kinase [Salpingoeca rosetta]	27	6e-20
m.3538_light	104 kDa	7	pyruvate, phosphate dikinase [Omnitrophica bacterium GWA2_50_21]	63	0
m.65276_dark	106 kDa	3	Lysosomal alpha-mannosidase [Symbiodinium microadriaticum]	52	0
m.12864_dark	107 kDa	17	hypothetical protein [Paramecium tetraurelia strain d4-2]	26	1e-21
m.6710_dark	107 kDa	13	glycine dehydrogenase [Spizellomyces punctatus DAOM BR117]	59	0
m.15695_dark	114 kDa	8	uncharacterized protein LOC105157340 [Sesamum indicum]	35	2e-45
m.12386_dark	123 kDa	4	PREDICTED: isoleucine--tRNA ligase, cytoplasmic [Equus caballus]	55	0
m.1626_dark	127 kDa	8	hybrid cluster protein, putative [Bodo saltans]	42	0
m.14570_dark	127 kDa	36	laminaridextrin phosphorylase-like protein [Euglena gracilis]	53	0
m.13041_light	128 kDa	14	Pyrophosphate--fructose 6-phosphate 1-phosphotransferase subunit beta 2 [Symbiodinium microadriaticum	49	0
m.11124_light	129 kDa	21	PREDICTED: pyruvate carboxylase, mitochondrial-like [Limulus polyphemus]	60	0
m.14_light	130 kDa	50	malate synthase-isocitrate lyase [Euglena gracilis]	99	0
m.20564_dark	141 kDa	16	protein synthetase, putative [Acanthamoeba castellanii str. Neff]	42	0
m.13551_light	162 kDa	3	hypothetical protein NIES22_38050 [Calothrix brevissima NIES-22]	26	3e-80
m.45901_dark	162 kDa	8	hypothetical protein SARC_00815 [Sphaeroforma arctica JP610]	50	0
m.10688_dark	164 kDa	6	argonaute [Naegleria gruberi]	33	5e-110
m.17301_dark	168 kDa	3	hypothetical protein THRCLA_00008 [Thraustotheca clavata]
m.2768_dark	170 kDa	3	hypothetical protein C366_01032 [Cryptococcus neoformans var. grubii Tu401-1]	46	7e-73
m.186_dark	201 kDa	30	pyruvate: NADP+ oxidoreductase [Euglena gracilis]	99	0
m.55348_light	223 kDa	5	hypothetical protein AUK03_00510 [Anaerolineae bacterium CG2_30_64_16]	37	0
m.462_dark	226 kDa	7	glutamate synthase, NADH/NADPH, small subunit, variant [Spizellomyces punctatus DAOM BR117]	59	0
